# Supplementary material for: Enhancing ventilation detection during cardiopulmonary resuscitation by filtering chest compression artifact from the capnography waveform
Source: PLoS One. 2018 Aug 2;13(8):e0201565. doi: 10.1371/journal.pone.0201565 (PMC6072040; doi:10.1371/journal.pone.0201565)
Supplement: S1 File — For all episodes in the database, the file contains all ventilations annotated in the gold standard (named with an ordinal number) and ventilation instances detected by the algorithm before and after filtering. Label FP means False Positive detection. Label FN means False Negative detection. (XLSX) [file pone.0201565.s002.xlsx]

## Sheet: Clean 1
Ordinal number of Gold Standard annotated ventilation	Detection instances before filtering (s)	Detection instances after Fixed Coefficient filtering (s)	Detection instances after Open Loop filtering (s)	Detection instances after Closed loop filtering (s)
1	336.9	337	337.1	337.1
2	340.6	340.7	340.7	340.7
3	343.8	343.8	343.9	343.9
4	348.2	348.3	348.4	348.4
5	352	352.1	352.1	352.2
6	356.2	356.3	356.3	356.3
7	368.5	368.5	368.5	368.5
8	373.6	373.7	373.7	373.7
FP	376.5	376.6	376.6	376.6
9	377.6	FN	377.7	377.7
10	383.6	383.7	383.6	383.7
11	391.8	391.9	391.9	391.9
12	395.2	395.3	395.3	395.3
13	399.8	399.8	399.9	399.9
14	402.4	402.5	402.5	402.5
15	405	405.1	405.1	405.2
16	408.8	408.9	408.9	409
17	416	416.1	416.1	416.1
18	420.5	420.5	420.4	420.5
FP	428	428.1	428.1	428.1
19	430.6	430.6	430.6	430.6
20	438.1	438.1	438.2	438.2
21	442.6	442.6	442.6	442.7
22	447.2	447.2	447.2	447.3
23	452	452.1	452.1	452.1
24	454.4	454.4	454.4	454.4
25	458.1	458.2	458.2	458.2
26	462.3	462.3	462.4	462.4
27	465.5	465.6	465.6	465.6
28	469.2	469.3	469.3	469.3
29	473.5	473.6	473.6	473.6
30	485.7	485.8	485.8	485.7
31	489.1	489.2	489.2	489.2
32	492.6	492.7	492.7	492.7
33	495.4	495.5	495.5	495.5
34	498.9	499	499	499
35	502.9	503	503	503
36	507.3	507.4	507.4	507.4
37	513	513	513	513.1
38	518	518	518	518.1
39	522.4	522.4	522.5	522.5
40	527.5	527.6	527.6	527.6
41	532.4	532.5	532.5	532.5
42	535	535.1	535.1	535.2
43	540.2	540.2	540.2	540.3
44	543.7	543.8	543.8	543.8
45	549	549.1	549.1	549.1
46	554.5	554.6	554.7	554.7
47	562.6	562.7	562.7	562.7
48	570.3	570.4	570.4	570.5
49	580.2	580.3	580.3	580.3
50	588.3	588.3	588.4	588.4
51	596.9	597	597	597
52	601.2	601.3	601.3	601.2
53	607.9	607.9	608	607.9
54	616.3	616.3	616.4	616.4
55	624	624.1	624.1	624.1
56	634.9	635	635	635
57	645	645.1	645.1	645.1
58	656	656	656.1	656.1
59	667.3	667.4	667.4	667.5
60	677.2	677.3	677.3	677.4
61	687.8	687.9	687.9	687.9
62	696.6	696.7	696.7	696.8
63	702.9	703	703	703.1
64	708.1	708.2	708.3	708.3
65	714.3	714.3	714.4	714.3
66	720.7	720.8	720.8	720.9
67	724.4	724.4	724.4	724.5
68	738.5	738.6	738.5	738.6
69	745.5	745.6	745.7	745.7
70	752	752.1	752.1	752.2
71	757.2	757.2	757.2	757.3
72	765.7	765.8	765.8	765.8
73	773.8	773.8	773.8	773.9
74	788.4	788.5	788.5	788.5
75	799.8	799.8	799.8	799.9
76	812	812.1	812.1	812.1
77	823.2	823.2	823.2	823.2
78	837.2	837.2	837.2	837.3
79	848.2	848.2	848.2	848.3
80	850.5	850.6	850.6	850.6
81	852.9	853	853	853.1
82	855.4	855.5	855.5	855.5
83	857.9	858	858	858
84	860.7	860.8	860.8	860.8
85	863.8	863.9	863.9	863.9
86	866.3	866.3	866.4	866.4
87	869.3	869.4	869.4	869.4
88	871.9	872	872	872
89	874.6	874.6	874.6	874.6
90	877.4	877.5	877.5	877.5
91	880	880	880	880
92	883.5	883.6	883.6	883.6
93	886.9	887	887	887
94	889.8	889.9	889.9	889.9
95	893.2	893.2	893.2	893.2
96	897	897	897	897
97	901.6	901.6	901.6	901.6
98	905.8	905.8	905.8	905.8
99	910.1	910.1	910.1	910.1
100	914.2	914.3	914.3	914.3
101	918.7	918.8	918.8	918.8
102	922.3	922.3	922.3	922.3
103	926.8	926.8	926.8	926.8
104	930.9	930.9	931	930.9
105	934.4	934.5	934.5	934.5
106	937.8	937.8	937.8	937.8
107	941.2	941.3	941.3	941.3
108	946.1	946.2	946.2	946.2
109	949.5	949.6	949.6	949.6
110	FN	FN	FN	FN
111	954.5	954.5	954.6	954.6
112	957.5	957.5	957.6	957.6
113	966.9	967	967	966.9
FP	970.1	970.2	970.3	970.2
114	971.9	972	971.9	972
FP	975.8	975.9	975.9	976
115	978.6	978.6	978.6	978.6
116	988.4	988.4	988.4	988.5
117	1022.1	1022.1	1022.1	1022.1
118	1032.4	1032.4	1032.4	1032.4
119	1050.8	1050.8	1050.8	1050.8
120	1055.1	1055.2	1055.2	1055.3
121	1068.3	1068.3	1068.3	1068.3

## Sheet: Clean 2
Ordinal number of Gold Standard annotated ventilation	Detection instances before filtering (s)	Detection instances after Fixed Coefficient filtering (s)	Detection instances after Open Loop filtering (s)	Detection instances after Closed loop filtering (s)
1	716.5	716.5	716.5	716.5
2	720.2	720.2	720.2	720.2
3	724.2	724.3	724.4	724.2
4	731.9	731.9	731.9	732
5	745.8	745.8	745.8	745.9
6	759.6	759.6	759.7	759.7
7	771.6	771.6	771.6	771.6
8	791.3	791.3	791.3	791.3
9	795.6	795.7	795.7	795.8
10	819.3	819.4	819.4	819.5
11	824.9	824.9	825	824.9
12	832.2	832.3	832.4	832.2
13	839	839.1	839.1	839.1
14	845.5	845.6	845.6	845.6
15	851.2	851.3	851.3	851.3
16	858.5	858.6	858.6	858.6
17	864.5	864.6	864.6	864.6
18	874.8	874.8	874.9	874.9
19	885.7	885.8	885.8	885.8
20	893.9	894	894	894.1
21	900.6	900.7	900.7	900.7
22	905.9	906	906	906
23	911.4	911.5	911.5	911.4
24	915.7	915.8	915.8	915.7
25	917.5	917.6	917.6	917.5
26	922.8	922.9	923	922.9
27	925.2	925.3	925.3	925.3
28	930	930.1	930.1	930.2
29	935.1	935.1	935.1	935.1
30	939.6	939.7	939.7	939.8
31	945.3	945.4	945.4	945.4
32	951.5	951.5	951.6	951.6
33	957.6	957.7	957.8	957.8
34	964.4	964.5	964.6	964.6
FP	969.4	969.5	969.5	969.5
35	970.7	970.8	970.8	970.8
36	980.4	980.5	980.5	980.6
37	990.1	990.2	990.2	990.3
38	998.4	998.5	998.5	998.5
39	1009.1	1009.2	1009.2	1009.2
40	1016.3	1016.4	1016.4	1016.4
41	1025.3	1025.4	1025.4	1025.5
42	1035.1	1035.2	1035.2	1035.2
43	1046.4	1046.4	1046.4	1046.5
44	1052.6	1052.7	1052.7	1052.7
45	1059	1059	1059.1	1059.1
46	1064.5	1064.6	1064.6	1064.5
47	1077	1077.1	1077.1	1077
48	1093.8	1093.8	1093.8	1093.9
49	1100.5	1100.6	1100.6	1100.6
50	1109	1109.1	1109.1	1109.1
51	1115	1115.1	1115.1	1115
52	1120.5	1120.6	1120.6	1120.6
53	1127.8	1127.8	1127.8	1127.9
54	1132.6	1132.6	1132.7	1132.7
55	1140.4	1140.5	1140.5	1140.5
56	1146.8	1146.9	1146.9	1147
57	1153.5	1153.6	1153.6	1153.6
58	1157.8	1157.9	1157.9	1157.8
59	1164.1	1164.2	1164.1	1164.1
60	1171.7	1171.7	1171.7	1171.9
61	1176.9	1177	1177	1177
62	1191.6	1191.7	1191.7	1191.6
63	1194.6	1194.6	1194.6	1194.6
64	1218.8	1218.9	1218.9	1218.8
65	1228.6	1228.6	1228.6	1228.6
66	1233.8	1233.9	1233.9	1233.9
67	1241.2	1241.3	1241.3	1241.3
68	1251	1251	1251.1	1251.1
69	1252.3	1252.3	1252.4	1252.4
70	1256	1256	1256.1	1256.1
71	1261.8	1261.9	1262	1261.8
72	1267.4	1267.5	1267.5	1267.4
73	1270.2	1270.3	1270.3	1270.2
74	1271.8	1271.9	1271.9	1271.8
75	1273.4	1273.4	1273.5	1273.4
76	1275	1275	1275.1	1275
77	1276.4	1276.5	1276.4	FN
78	FN	FN	FN	FN
79	FN	FN	FN	FN
80	1282.7	1282.8	1282.8	1282.8
81	1288.2	1288.2	1288.2	1288.2
82	1290.7	1290.8	1290.8	1290.8
83	1294.7	1294.8	1294.9	1294.8
84	1298	1298.1	1298.1	1298.1
85	1302.4	1302.5	1302.5	1302.5
86	1307.6	1307.7	1307.8	1307.6
87	1312.1	1312.2	1312.1	1312.2
88	1317.4	1317.5	1317.5	1317.5
89	1325.3	1325.4	1325.4	1325.4
90	1327.6	1327.7	1327.7	1327.8
91	1329.8	1329.8	1329.9	1329.8
92	1331.3	1331.3	1331.3	1331.3
93	1332.9	1332.9	1332.9	1332.9
94	1334.3	1334.4	1334.3	FN
95	1336	1336.1	1336	1336.1
96	1340.6	1340.7	1340.6	1340.9
97	1342.4	1342.4	1342.5	1342.4
98	1344.1	1344.1	1344.3	1344.1
99	1346.3	1346.4	1346.4	1346.3
100	1349.9	1349.9	1350	1349.9
101	1352.5	1352.5	1352.7	1352.5
102	1358.2	1358.2	1358.3	1358.2
103	1364.8	1364.9	1364.9	1364.9
104	1368.3	1368.4	1368.5	1368.5
105	1369.8	1369.8	1369.9	1369.8
106	1371.9	1372	1372	1371.9
107	1374.4	1374.5	1374.4	1374.5
108	1376.2	1376.3	1376.4	1376.3
109	1378.6	1378.7	1378.8	1378.7
110	1381.3	1381.4	1381.4	1381.4
111	1388.7	1388.8	1388.7	1388.8
112	1390.5	1390.6	1390.7	1390.6
113	1393.1	1393.1	1393.2	1393.2
114	1398.4	1398.4	1398.5	1398.5
115	1401.3	1401.4	1401.4	1401.4
116	1416.7	1416.8	1416.8	1416.9
117	1420.6	1420.7	1420.7	1420.7
118	1425	1425.1	1425.2	1425.2
119	1430.5	1430.6	1430.7	1430.7
120	1432.9	1433	1433.1	1433.1
121	1438.3	1438.4	1438.5	1438.5
122	1440.6	1440.7	1440.7	1440.7
123	1446.3	1446.4	1446.5	1446.5
124	1448.3	1448.4	1448.5	1448.4
125	1450.4	1450.5	1450.6	1450.6
126	1453	1453.1	1453.1	1453.1
127	1454.7	1454.8	1454.9	1454.8
128	1456.8	1456.9	1457	1456.8
129	1470	1470.1	1470.1	1470.2
130	1472.4	1472.5	1472.6	1472.5
131	1474.6	1474.7	1474.7	1474.7
132	1477.3	1477.4	1477.5	1477.5
133	1480.6	1480.6	1480.6	1480.6
134	1497.5	1497.6	1497.6	1497.5
135	1502.5	1502.6	1502.6	1502.6
136	1504.8	1504.9	1504.9	1504.8
137	1512.2	1512.3	1512.3	1512.2
138	1514.5	1514.6	1514.6	1514.6
139	1517.6	1517.7	1517.7	1517.7
140	1520.2	1520.3	1520.2	1520.3
141	1523.9	1523.9	1523.9	1523.9
142	1527.3	1527.4	1527.3	1527.4
143	1530.4	1530.4	1530.4	1530.4
144	1535.9	1536	1536	1536
145	1542.1	1542.2	1542.2	1542.2
146	1544.5	1544.6	1544.6	1544.6
147	1547.6	1547.7	1547.8	1547.7
148	1552.9	1553	1553	1553
149	1557.1	1557.2	1557.2	1557.2
150	1564.3	1564.4	1564.4	1564.4
151	1566.8	1566.8	1566.9	1566.8
152	1572.2	1572.2	1572.3	1572.2
153	1575.7	1575.7	1575.8	1575.7
154	1578.8	1578.9	1578.8	1578.8
155	1586.2	1586.3	1586.3	1586.3
156	1592	1592.1	1592.1	1592.1
157	1605.1	1605.2	1605.2	1605.3
158	1615	1615.1	1615.1	1615.1
159	1619.7	1619.8	1619.8	1619.8
160	1622.3	1622.4	1622.4	1622.4
161	1626	1626	1626	1626
162	1629.8	1629.9	1629.9	1629.9
163	1639.4	1639.5	1639.5	1639.5
164	1643.6	1643.6	1643.6	1643.6
165	1649.6	1649.7	1649.7	1649.7
166	1652.6	1652.7	1652.7	1652.7
167	1660.2	1660.3	1660.3	1660.2
168	1675.5	1675.6	1675.6	1675.6
169	1677.9	1678	1678.1	1678.1
170	1680.3	1680.4	1680.4	1680.4
171	1683.8	1683.9	1684	1684
172	1685.9	1686	1686	1686
173	1689.6	1689.7	1689.8	1689.8
174	1691.7	1691.8	1691.8	1691.8
175	1694.1	1694.2	1694.2	1694.2
176	1696.4	1696.4	1696.4	1696.4
177	1702.3	1702.4	1702.4	1702.5
178	1707.6	1707.7	1707.7	1707.8
179	1712.8	1712.9	1712.9	1713
180	1723.8	1723.8	1723.9	1723.9
181	1753.7	1753.6	1753.9	1753.4
182	1757.1	1757.2	1757.2	1757.2
183	1759.9	1760	1760	1760
184	1762.5	1762.6	1762.6	1762.6
185	1764.8	1764.9	1765	1765
186	1767.1	1767.2	1767.3	1767.3
187	1768.8	1768.9	1768.9	1768.9
188	1773.8	1773.7	1773.7	1773.8
189	1779.7	1779.8	1779.9	1779.9
190	1781.4	1781.5	1781.5	1781.6
191	1783.3	1783.4	1783.5	1783.5
192	1786.6	1786.7	1786.8	1786.8
193	1790.8	1790.9	1791	1791
194	1793.1	1793.2	1793.2	1793.3
195	1795.2	1795.3	1795.3	1795.4
196	1799.6	1799.7	1799.8	1799.6
197	1806.2	1806.3	1806.4	1806.3
198	1808.5	1808.6	1808.7	1808.6
199	1812.3	1812.4	1812.5	1812.4
200	1817.7	1817.8	1817.9	1817.8
201	1821.6	1821.7	1821.8	1821.7
202	1831.9	1832	1832.1	1832
203	1835.4	1835.5	1835.5	1835.5
204	1838.3	1838.4	1838.5	1838.4
205	1841	1841	1841	1841
206	1844.6	1844.6	1844.7	1844.6
207	1848.3	1848.3	1848.4	1848.4
208	1852.5	1852.5	1852.5	1852.5
209	1855.9	1855.9	1856	1855.9
210	1862.1	1862.1	1862.2	1862.1
211	1864.4	1864.5	1864.4	1864.5
212	1868.8	1868.9	1869	1869
213	1877.9	1878	1878	1877.9
214	1881.5	1881.5	1881.4	1881.5
215	1890.6	1890.6	1890.6	1890.6
216	1893.1	1893.1	1893.1	1893.1
217	1895.4	1895.4	1895.4	1895.4
218	1898.2	1898.1	1898.1	1898.2
219	1900.1	1900.1	1900.1	1900.1
220	1902.4	1902.4	1902.4	1902.4
221	1904.8	1904.9	1904.8	1904.9
222	1907.2	1907.1	1907.1	1907.2
223	1909.6	1909.6	1909.6	1909.6
224	1912.2	1912.3	1912.2	1912.3
225	1916.1	1916.1	1916.2	1916.1
226	1918.1	1918.1	1918	1918.1
227	1921.2	1921.3	1921.2	1921.3
228	1937.2	1937.3	1937.3	1937.2
229	1939.3	1939.4	1939.3	1939.2
230	1946.1	1946.2	1946.1	1946.2
231	1950.2	1950.2	1950.2	1950.3
232	1957.7	1957.8	1957.8	1957.7
233	1962.1	1962.2	1962.2	1962.2
234	1966.4	1966.5	1966.5	1966.4
235	1971.8	1971.9	1971.9	1971.8
236	1975.6	1975.7	1975.8	1975.7
237	1979.5	1979.6	1979.5	1979.6
238	1985	1985.1	1985.1	1985.1
239	1996.4	1996.5	1996.6	1996.5
240	2016.4	2016.3	2016.3	2016.5
241	2018.4	2018.5	2018.6	2018.5
242	2021	2021.1	2021.2	2021.1
243	2023.6	2023.7	2023.6	2023.6
244	2025.8	2025.9	2025.9	2025.9
245	2029.8	2029.9	2029.9	2029.9
246	2032.4	2032.5	2032.6	2032.5
247	2036	2036.1	2036.2	2036.2
248	2039.2	2039.2	2039.3	2039.2
249	2042.1	2042.2	2042.3	2042.1
250	2053.5	2053.6	2053.7	2053.7
251	2057.4	2057.4	2057.5	2057.4
252	2061.8	2061.8	2061.9	2061.9
253	2065.6	2065.6	2065.7	2065.6
254	2070.4	2070.5	2070.5	2070.5
255	2076.8	2076.9	2076.9	2076.9
256	2080.5	2080.6	2080.6	2080.6
257	2085.9	2085.9	2086	2086
258	2088.2	2088.3	2088.3	2088.3
259	2090.9	2091	2091	2091
260	2095.9	2096	2096	2096
261	2097.7	2097.8	2097.8	2097.8
262	2101.5	2101.6	2101.6	2101.7
263	2104.3	2104.4	2104.4	2104.4
264	2107.1	2107.1	2107.2	2107.1
265	2111.9	2111.9	2112	2112
266	2114.4	2114.4	2114.5	2114.4
267	2117.1	2117.2	2117.2	2117.1
268	2119.9	2120	2120.2	2120
269	2127.8	2127.9	2127.9	2127.9
270	2133	2133	2133	2133
271	2139.8	2139.9	2139.8	2139.8
272	2141.6	2141.7	2141.6	2141.6
273	2146.2	2146.3	2146.4	2146.3
274	2148.7	2148.7	2148.7	2148.7
275	2151.5	2151.5	2151.6	2151.5
276	2154.5	2154.6	2154.6	2154.6
277	2159.1	2159.2	2159.2	2159.2
278	2161.3	2161.3	2161.3	2161.3
279	2163	2163	2163	2163
280	2164.7	2164.7	2164.7	2164.7
281	2167.5	2167.5	2167.4	2167.5
282	2170.4	2170.4	2170.4	2170.6
283	2174.6	2174.7	2174.7	2174.7
284	2182.6	2182.7	2182.7	2182.7
285	2185.8	2185.8	2185.8	2185.8
286	2194.8	2194.8	2194.9	2194.8
287	2198.5	2198.6	2198.7	2198.6
288	2221.1	2221.2	2221.3	2221.8
289	2223.6	2223.6	2223.7	2223.6
290	2225.4	2225.5	2225.5	2225.5
291	2227.8	2227.9	2227.8	2227.9

## Sheet: Clean 3
Ordinal number of Gold Standard annotated ventilation	Detection instances before filtering (s)	Detection instances after Fixed Coefficient filtering (s)	Detection instances after Open Loop filtering (s)	Detection instances after Closed loop filtering (s)
1	592	592.1	592	592.1
2	594.7	594.7	594.7	594.8
3	598.3	598.4	598.4	598.4
4	602	602.1	602.1	602.1
5	607.3	607.3	607.3	607.4
6	617.1	617.2	617.1	617.2
7	632.5	632.6	632.6	632.6
8	636.1	636.1	636	636.1
9	640.4	640.5	640.4	640.4
10	645.4	645.5	645.5	645.6
11	662.9	663	662.9	663
12	670.1	670.2	670.1	670.2
13	683.9	683.6	684	684
14	699.7	699.8	699.8	699.8
15	719.1	719.2	719.2	719.2
16	728.8	728.9	728.9	729
17	741.7	741.8	741.8	741.8
18	769.3	769.3	769.3	769.4
19	792.2	792.2	792.1	792.2
20	817.5	817.5	817.5	817.6
21	833.3	833.4	833.4	833.4
22	851.2	851.2	851.2	851.3
23	865.2	865.3	865.3	865.3
24	880	880	880	880
25	892.9	892.9	892.9	892.9
26	903	903.1	903	903
27	913.7	913.8	913.7	913.6
28	929.4	929.4	929.4	929.5
29	950.7	950.7	950.7	950.7
30	969.1	969.2	969.2	969.3
31	987.6	987.7	987.7	987.8
32	1003.2	1003.3	1003.3	1003.3
33	1012.5	1012.6	1012.5	1012.5
34	1028.6	1028.7	1028.6	1028.6
35	1048.9	1048.9	1048.9	1048.9
36	1068.2	1068.2	1068.2	1068.2
37	1098.6	1098.6	1098.7	1098.6
38	1112.2	1112.3	1112.2	1112.2
39	1128.8	1128.9	1128.8	1128.8
40	1150	1150	1150	1150
41	1156.9	1157	1156.9	1156.9
42	1169.3	1169.3	1169.4	1169.3
43	1187.7	1187.8	1187.8	1187.7
44	1191.7	1191.7	1191.7	1191.7
45	1196	1196.1	1196	1196
46	1201.2	1201.3	1201.2	1201.2
47	1207.4	1207.5	1207.4	1207.4
48	1215.3	1215.4	1215.3	1215.3
49	1218.9	1219	1219	1219
50	1221.2	1221.3	1221.2	1221.2
51	1224	1224.1	1224.1	1224
52	1226.6	1226.7	1226.7	1226.6
53	1229.5	1229.6	1229.6	1229.5
54	1232	1232.1	1232	1232
55	1236.8	1236.8	1236.8	1236.8
56	1245.5	1245.5	1245.5	1245.5
57	1257.6	1257.7	1257.6	1257.6
58	1275.2	1275.3	1275.3	1275.2
59	1295.4	1295.5	1295.4	1295.4
60	1306.3	1306.4	1306.3	1306.3
FP	1316.4	1316.4	1316.4	1316.4
61	1319.9	1320.1	1320	1319.9
62	1323.5	1323.6	1323.5	1323.5
63	1327	1327	1327	1327
64	1341.2	1341.3	1341.2	1341.2
65	1343	1343.1	1343.1	1343
66	1356.8	1356.8	1356.8	1356.8
67	1360.5	1360.6	1360.5	1360.5
68	1366.5	1366.6	1366.6	1366.5
69	1372	1372.1	1372	1372
70	1382.1	1382.1	1382.1	1382.1
71	1389.5	1389.6	1389.6	1389.5
FP	1393.6		1393.5
72	1396.4	1396.5	1396.4	1396.4
73	1401.4	1401.5	1401.4	1401.4
74	1405.6	1405.7	1405.6	1405.6
75	1409	1409.1	1409	1409
76	1415.7	1415.7	1415.7	1415.7
77	1423.6	1423.7	1423.6	1423.6
78	1436.4	1436.5	1436.5	1436.4
79	1445.2	1445.2	1445.2	1445.2
80	1454.4	1454.4	1454.4	1454.4
81	1467	1467.1	1467	1467
82	1477.3	1477.4	1477.3	1477.3
83	1485.5	1485.6	1485.6	1485.5
84	1530.9	1530.9	1530.9	1531
85	1542.8	1542.9	1542.9	1543
86	1556.6	1556.7	1556.7	1556.8
87	1572.8	1572.9	1572.9	1573
88	1585.8	1585.9	1585.9	1586
89	1596.3	1596.4	1596.4	1596.4
90	1604.1	1604.2	1604.2	1604.2
91	1614.8	1614.8	1614.8	1614.9
92	1623.9	1624	1624	1623.9
FP	1629.2	1629.3	1629.2	1629.2
93	1630.7	1630.8	1630.7	1630.7
94	1635.6	1635.7	1635.6	1635.6
95	1647.3	1647.3	1647.3	1647.3
96	1659.8	1659.9	1659.8	1659.8
97	1668.6	1668.6	1668.6	1668.6
98	1682.3	1682.3	1682.3	1682.4
99	1693	1693.1	1693.1	1693.2
100	1709.8	1709.8	1709.8	1709.9
101	1717.8	1717.9	1717.9	1717.9
102	1732	1732	1732	1732.1
103	1742.2	1742.3	1742.3	1742.3
104	1752.5	1752.6	1752.6	1752.7
105	1758.5	1758.6	FN	FN
106	1764.6	1764.6	1764.6	1764.7
107	1774.4	1774.5	1774.4	1774.5
FP	1786.8	1786.9	1786.8	1786.9
108	1789	1789	1789	1789.1
109	1796.7	1796.8	1796.8	1796.9
110	1808.9	1809	1809	FN
111	1829.9	1829.9	1829.9	1830
112	1844.9	1845	1845	1845
113	1860.7	1860.8	1860.8	1860.7
114	1867.8	1867.8	1867.8	1867.8
FP	1869.4	1869.4	1869.4	1869.3
115	1878.7	1878.8	1878.8	1878.7
116	1888.1	1888.2	1888.2	1888.1
117	1897.8	1897.9	1897.9	1897.8
118	1903.3	1903.4	1903.4	1903.3
119	1913.4	1913.5	1913.5	1913.4
120	1923.1	1923.2	1923.2	1923.1
121	1926.3	1926.4	1926.4	1926.3
122	1939.3	1939.4	1939.4	1939.3
123	1943.4	1943.5	1943.5	1943.4
124	1955.6	1955.7	1955.7	1955.6
125	1964.6	1964.7	1964.7	1964.6
FP	1966.1	1966.2	1966.2	1966.1
126	1979.2	1979.3	1979.3	1979.2
127	1993.4	1993.4	1993.4	1993.4
128	2008.9	2008.8	2008.8	2008.9
129	2018.6	2018.7	2018.7	2018.6
130	2025.5	2025.5	2025.5	2025.5
131	2031.5	2031.6	2031.6	2031.5
132	2044.1	2044.2	2044.2	2044.1
133	2060.3	2060.3	2060.3	2060.3
134	2068.6	2068.7	2068.7	2068.6
135	2073.5	2073.6	2073.6	2073.5
136	2085.3	2085.3	2085.3	2085.3
137	2091.3	2091.4	2091.4	2091.3
138	2095.9	2096	2096	2095.9
139	2101.1	2101.2	2101.2	2101.1
140	2105.5	2105.6	2105.6	2105.5
141	2109.7	2109.8	2109.8	2109.7
142	2114.7	2114.8	2114.8	2114.8
143	2120.3	2120.4	2120.4	2120.3
144	2123.8	2123.9	2123.9	2123.8
145	2131.2	2131.3	2131.3	2131.2
146	2141.8	2141.8	2141.8	2141.8
147	2146.8	2146.9	2146.9	2146.8
148	2156.3	2156.3	2156.3	2156.3
FP	2157.8	2157.9	2157.9	2157.8
149	2166.8	2166.9	2166.9	2166.8
150	2171.6	2171.6	2171.6	2171.6
151	2180.3	2180.4	2180.4	2180.3
152	2184.5	2184.5	2184.6	2184.5
153	2189.7	2189.8	2189.8	2189.7
154	2198.5	2198.6	2198.6	2198.6
155	2208.7	2208.8	2208.8	2208.7
156	2215.3	2215.4	2215.4	2215.3
157	2222.1	2222.1	2222.1	2222.1
158	2231.2	2231.3	2231.3	2231.2
159	2240.2	2240.2	2240.2	2240.2
160	2242	2242.1	2242.1	2242
161	2250.3	2250.4	2250.4	2250.3
162	2253.7	2253.8	2253.8	2253.7
163	2262.7	2262.8	2262.8	2262.8
164	2265.8	2265.9	2265.9	2265.8
165	2270.7	2270.8	2270.8	2270.7
166	2278.5	2278.5	2278.5	2278.5
FP		2279.8	2279.8
167	2287.7	2287.7	2287.7	2287.7
168	2296.1	2296.1	2296.1	2296.1
169	2300.2	2300.3	2300.3	2300.2
170	2306.7	2306.8	2306.8	2306.7
171	2309.1	2309.2	2309.2	2309.1
172	2314.9	2315	2315	2314.9
173	2319.6	2319.6	2319.6	2319.6
174	2324.3	2324.4	2324.4	2324.3
175	2336.1	2336.1	2336.1	2336.1
176	2339.9	2340	2340	2339.9
177	2343.8	2343.9	FN	2343.8
178	2350.3	2350.4	2350.4	2350.3
179	2358.2	2358.3	2358.3	2358.2
180	2364.6	2364.6	2364.6	2364.6
181	2368	2368.1	2368.1	2368
182	2370.8	2370.9	2370.9	2370.8
183	2379.3	2379.3	2379.3	2379.2
184	2383.5	2383.6	2383.6	2383.5
185	2386.6	2386.6	2386.6	2386.6
186	2393.2	2393.2	2393.2	2393.2
FP	2394.8	2394.9	2394.9	2394.8
187	2400.6	2400.7	2400.7	2400.6
188	2408.9	2409	2409	2408.9
189	2412.8	2412.9	2412.9	2412.8
190	2415.9	2415.9	2416	2415.9
191	2418.5	2418.6	2418.6	2418.5
192	2425.8	2425.9	2425.9	2425.8
193	2427.8	2427.8	2427.8	2427.8
194	2431.4	2431.5	2431.5	2431.4
195	2434.2	2434.3	2434.3	2434.2
196	2436.3	2436.4	2436.4	2436.3
197	2438.5	2438.6	2438.6	2438.5
198	2441.8	2441.9	2441.9	2441.8
199	2445.3	2445.4	2445.4	2445.3
200	2450.8	2450.8	2450.8	2450.8

## Sheet: Clean 4
Ordinal number of Gold Standard annotated ventilation	Detection instances before filtering (s)	Detection instances after Fixed Coefficient filtering (s)	Detection instances after Open Loop filtering (s)	Detection instances after Closed loop filtering (s)
1	1147.1	1147.2	1147.3	1147.1
2	1150.5	1150.6	1150.6	1150.5
3	1153.1	1153.2	1153.3	1153.1
4	1155.3	1155.4	1155.4	1155.3
5	1157.5	1157.6	1157.6	1157.5
6	1159.8	1159.9	1160	1159.8
7	1162.4	1162.5	1162.6	1162.4
8	1164.6	1164.7	1164.7	1164.6
9	1172	1172.7	1172.7	1172.6
10	1174.9	1175	1175	1174.9
11	1178.6	1178.7	1178.7	1178.6
12	1190.3	1190.4	1190.4	1190.3
13	1195.1	1195.2	1195.2	1195.1
14	1200	1200.1	1200.1	1200
15	1204.8	1204.9	1205	1204.8
16	1209.6	1209.7	1209.7	1209.6
17	1213.8	1213.9	1213.9	1213.8
18	1220.2	1220.2	1220.3	1220.2
19	1225.2	1225.3	1225.3	1225.2
20	1230.2	1230.2	1230.3	1230.2
21	1238.3	1238.4	1238.5	1238.3
22	1242.5	1242.6	1242.6	1242.5
23	1246.7	1246.8	1246.8	1246.7
24	1249.3	1249.4	1249.4	1249.3
25	1253	1253.1	1253.1	1253
26	1255.6	1255.7	1255.7	1255.6
27	1257.9	1258	1258	1257.9
28	1266.3	1266.4	1266.4	1266.3
29	1275.6	1275.7	1275.7	1275.6
30	1278.8	1278.9	1278.9	1278.8
31	1282.9	1282.9	1282.8	1282.9
32	1286.9	1287	1287	1286.9
33	1290	1290.1	1290.1	1290
34	1294.6	1294.6	1294.7	1294.6
35	1297.6	1297.8	1297.8	1297.6
36	1310.2	1310.3	1310.3	1310.2
37	1324.8	1324.7	1324.7	1324.8
38	1334.7	1334.7	1334.8	1334.7
39	1343.1	1343.2	1343.2	1343.1
40	1350.4	1350.4	1350.4	1350.4
41	1360.8	1360.9	1360.9	1360.8
42	1371	1371.1	1371.1	1371
43	1382.4	1382.3	1382.3	1382.4
44	1400	1400.1	1400.1	1400
45	1411	1411.1	1411.1	1411
46	1419.4	1419.5	1419.5	1419.4
47	1434	1434	1434	1434
48	1448.3	1448.3	1448.3	1448.3
49	1488.2	1488.3	1488.3	1488.2
50	1513.4	1513.6	1513.6	1513.5
51	1519	1519.1	1519.1	1519
52	1535.1	1535	1535	1535.1
53	1548.9	1549	1549	1548.9
54	1555	1555.1	1555.1	1555
55	1559.1	1559.2	1559.2	1559.1
56	1562.8	1562.8	FN	1562.8
FP			1563.6
57	1565.8	1565.9	1565.9	1565.8
FP		1567.3
58	1572.5	1572.6	1572.6	1572.5
FP	1574	1574.1	1574.1	1574
59	1578.4	1578.5	1578.5	1578.4
60	1581.7	1581.8	1581.8	1581.7
61	1584.5	1584.6	1584.7	1584.5
62	1586.4	1586.5	1586.5	1586.4
63	1589.9	1590	1590	1589.9
64	1593.5	1593.6	1593.7	1593.5
FP		1595	1595
65	1599.6	1599.7	1599.7	1599.6
66	1613.8	1613.9	1613.9	1613.8
67	1616.4	1616.5	1616.5	1616.4
68	1618.6	1618.6	1618.7	1618.6
69	1621	1621.1	1621.2	1621
70	1622.9	1622.9	1623	1622.8
71	1626.2	1626.3	1626.3	1626.2
72	1628.5	1628.6	1628.6	1628.5
73	1633.6	1633.7	1633.8	1633.6
74	1636	1636.1	1636.1	1636
75	1638.9	1639	1639	1638.8
76	1642	1642.1	1642.1	1642
77	1644.6	1644.7	1644.8	1644.6
78	1646.4	1646.5	1646.5	1646.4
79	1648.9	1649	1649	1648.9
80	1651.7	1651.8	1651.8	1651.7
81	1654.8	1654.9	1654.9	1654.8
82	1657.4	1657.5	1657.5	1657.4
83	1661.2	1661.3	1661.4	1661.2
84	1663	1663.1	1663.1	1663
85	1665	1665.1	1665.1	1665
86	1668.3	1668.4	1668.4	1668.3
87	1670.9	1671	1671.1	1670.9
88	1673.5	1673.6	1673.6	1673.5
89	1676	1676.1	1676.1	1676
90	1679.5	1679.5	1679.5	1679.4
91	1681.6	1681.6	1681.7	1681.6
92	1683.2	1683.3	1683.3	1683.2
93	1685.7	1685.9	1685.9	1685.7
94	1687.1	1687.2	1687.2	1687.1
95	1689.6	1689.7	1689.7	1689.6
96	1693.2	1693.3	1693.3	1693.2
97	1695	1695.2	1695.2	1695
98	1697.8	1697.9	1697.9	1697.8
99	1701.4	FN	1702.1	1701.4
FP		1702.2
100	1705.5	1705.6	1705.7	1705.5
101	1707.7	1707.8	1707.8	1707.7
102	1710	1710.1	1710.2	1710
103	1711.7	1711.8	1711.8	1711.7
104	1715.9	1716	1716	1715.9
105	1719.2	1719.3	1719.3	1719.2
106	1722.8	1722.8	1722.8	1722.8
107	1726.1	1726.2	1726.2	1726.1
108	1728.7	1728.8	1728.8	1728.7
109	1731.5	1731.6	1731.6	1731.5
110	1734.1	1734.2	1734.2	1734.1
111	1736.4	FN	FN	1737
FP		1737.2	1737.2
112	1738.8	1738.9	1738.9	1738.8
113	1740.9	1741	1741	1740.9
114	1744.1	1744.2	1744.3	1744.1
115	1747.3	1747.4	1747.4	1747.3
116	1749.5	1749.6	1749.6	1749.5
117	1752.2	1752.3	1752.3	1752.2
118	1754.9	1755	1755	1754.9
119	1757.8	1757.9	1757.9	1757.8
120	1759.3	1759.5	1759.5	1759.3
121	1761.9	1762	1762	1761.9
122	1764.3	1764.4	1764.4	1764.3
123	1766.8	1767	1767	1766.9
124	1769	1769.1	1769.1	1769
125	1771.5	1771.6	1771.6	1771.5
126	1773.9	1774	1774	1773.9
127	1776.1	1776.2	1776.2	1776.1
128	1779.2	1779.3	1779.3	1779.2
129	1781.8	1781.8	1781.9	1781.8
130	1785.3	1785.4	1785.4	1785.3
131	1787.2	1787.3	1787.3	1787.2
132	1789.5	1789.6	1789.6	1789.5
133	1791.2	1791.3	1791.4	1791.2
134	1793.3	1793.4	1793.4	1793.3
135	1796.2	1796.3	FN	1796.2
FP			1797.1
136	1805	1805.1	1805.1	1805
137	1808.3	1808.4	1808.4	1808.3
138	1810.1	1810.2	1810.2	1810.1
139	1813	1813.1	1813.1	1813
140	1815.4	1815.5	1815.5	1815.4
141	1818.1	1818.2	1818.2	1818.1
142	1820.9	1821	1821.1	1820.9
143	1822.9	1823	1823	1822.9
144	1824.9	1825	1825	1824.9
145	1826.7	1826.8	1826.9	1826.7
146	1829.2	1829.3	1829.3	1829.2
147	1832	1832.1	1832.1	1832
148	1833.8	1833.9	1833.9	1833.8
149	1835.6	1835.7	FN	1835.6
150	1836.8	1836.9	1836.9	1836.8
151	1838.9	1839	1839	1838.8
152	1841.4	1841.5	1841.5	1841.4
153	1843.3	1843.4	1843.4	1843.3
154	1845.6	1845.8	1845.8	1845.6
155	1847.6	1847.7	1847.7	1847.6
156	1849.5	1849.6	1849.6	1849.5
157	1853.1	1853.2	1853.2	1853.1
158	1855.1	1855.2	1855.2	1855.1
159	1857.4	1857.5	1857.5	1857.4
160	1859.7	1859.9	1859.9	1859.7
161	1862.2	1862.3	1862.3	1862.2
162	1864	1864.2	1864.2	1864
163	1866.2	1866.3	1866.3	1866.2
164	1869.7	1869.8	1869.8	1869.7
165	1871.6	1871.7	1871.7	1871.6
166	1873.6	1873.7	1873.7	1873.6
167	1876.1	1876.2	1876.2	1876.1
168	1878.6	1878.7	1878.7	1878.6
169	1884	1884.1	1884.1	1884
170	1886.2	1886.3	1886.3	1886.2
171	1888.7	1888.8	1888.8	1888.7
172	1892.1	1892.2	1892.2	1892.1
173	1894.5	1894.6	1894.6	1894.5
174	1896.6	1896.7	1896.7	1896.6
175	1898.8	1898.9	1898.9	1898.8
176	1900.9	1901	1901.1	1901
177	1905	1905.1	1905.1	1905
178	1907.6	1907.7	1907.7	1907.6
179	1909.5	1909.6	1909.7	1909.5
180	1911.4	1911.5	1911.5	1911.4
181	1913.8	1913.9	1913.9	1913.8
FP		1915.2	1915.2
182	1918.6	1918.7	1918.7	1918.6
183	1921.4	1921.5	1921.5	1921.4
184	1923.5	1923.6	1923.7	1923.6
185	1926.1	1926.2	1926.2	1926.1
186	1929.8	FN	FN	1929.8
FP		1930.8	1930.8
187	1932.7	1932.8	1932.8	1932.7
188	1935.5	1935.6	1935.6	1935.5
189	1937.6	1937.8	1937.8	1937.7
190	1939.4	1939.5	1939.5	1939.4
191	1942	FN	FN	1942
FP		1942.8	1942.8
192	1944.6	1944.7	1944.7	1944.6
193	1946.6	1946.7	1946.7	1946.6
194	1950.5	1950.6	1950.6	1950.5
195	1953.2	1953.3	1953.3	1953.2
196	1955.3	1955.4	1955.4	1955.3
197	1958.1	1958.1	1958.2	1958.1
198	1962.2	1962.4	1962.4	1962.3
199	1964.2	1964.4	1964.4	1964.3
200	1965.9	1966.1	1966.1	1966
201	1967.3	1967.4	1967.4	1967.3
202	1970.4	1970.5	1970.6	1970.5
203	1972.4	1972.6	1972.6	1972.4
204	1974.7	1974.8	1974.9	1974.7
205	1976.7	1976.8	1976.9	1976.7
206	1978.5	1978.4	1978.5	1978.5
207	1981.8	1981.9	1981.9	1981.8
208	1984.4	1984.5	1984.5	1984.4
209	1986.5	1986.6	1986.6	1986.5
210	1988.3	FN	FN	1988.3
211	1989.8	1989.9	1989.9	1989.7
212	1991.8	1991.9	1992	1991.8
213	1993.4	FN	FN	1993.4
214	1994.9	1995	1995	1994.9
215	1997	1997.1	1997.1	1997
216	2001.4	2001.5	2001.5	2001.4
217	2002.7	FN	FN	FN
218	2004.4	2004.5	2004.5	2004.4
219	2006.4	2006.4	2006.4	2006.4
220	2009.8	2009.9	2009.9	2009.8
221	2012.1	2012.2	2012.2	2012.1
222	2015	2015.1	2015.1	2015
223	2017.1	2017.2	2017.2	2017.1
224	2019.9	2020	2020	2019.9
225	2022.6	2022.7	2022.7	2022.6
226	2024.8	2024.9	2025	2024.8
227	2027.1	2027.2	2027.2	2027.1
228	2029.9	2030	2030	2029.9
229	2032.1	2032.2	2032.2	2032.1
230	2034.3	2034.4	2034.4	2034.3
231	2037.2	2037.3	2037.3	2037.2
232	2039.6	2039.7	2039.7	2039.6
233	2043.8	2043.9	2043.9	2043.8
234	2046	2046.1	2046.1	2046
235	2047.9	2048	2048.1	2047.9
236	2050.1	2050.2	2050.2	2050.1
FP		2051.7	2051.7	2051.5
237	2055.5	2055.6	2055.6	2055.5
238	2058.4	2058.5	2058.5	2058.4
239	2060.7	2060.8	2060.8	2060.6
240	2062.1	FN	FN	FN
241	2063	2063.1	2063.1	2063
242	2067.1	2067.2	2067.2	2067.1
243	2069	FN	FN	2069
244	2070.6	2070.7	2070.7	2070.6
245	2072.6	2072.7	2072.7	2072.6
246	2075.3	2075.4	2075.4	2075.3
247	2077.4	2077.5	2077.5	2077.4
248	2080.8	2080.9	2080.9	2080.8
249	2083.9	2084	2084	2083.9
250	2085.9	2086	2086	2085.9
251	2087.3	2087.2	2087.2	2087.3
252	2091.3	2091.4	2091.4	2091.3
253	2093.5	2093.6	2093.6	2093.5
254	2096.2	2096.3	2096.3	2096.2
255	2100.4	2100.5	2100.6	2100.4
256	2102.7	2102.8	2102.8	2102.7
257	2105	2105.1	2105.1	2105
258	2107.5	2107.6	2107.6	2107.5
259	2111.8	2111.9	2112	2111.8
260	2113.9	2114	2114	2113.9
261	2115.7	FN	FN	2115.7
262	2117.3	2117.4	2117.4	2117.3
263	2119.2	2119.3	2119.3	2119.2
264	2123	2123.1	2123.1	2123
265	2125	2125.1	2125.2	2125
266	2126.6	2126.7	2126.7	2126.6
267	2130.1	2130.2	2130.2	2130.1
268	2132.1	2132.2	2132.2	2132.1
269	2134	2134.1	2134.1	2134
270	2136	2136.1	2136.1	2136
271	2138.5	2138.6	2138.6	2138.5
272	2143.9	2144	2144	2143.9
273	2146.1	FN	FN	2146.1
274	2147.8	2147.9	2147.9	2147.8
275	2149.4	2149.5	2149.5	2149.4
276	2154.3	2154.4	2154.4	2154.3
277	2156.3	2156.4	2156.4	2156.3
278	2159	2159.1	2159.1	2159
279	2161	2161.1	2161.1	2161
280	2164.7	2164.8	2164.8	2164.7
281	2167	2167.1	2167.1	2167
282	2169	2169.1	2169.1	2169
FP			2170.2
283	2173.2	2173.3	2173.3	2173.2
284	2175.3	2175.4	2175.4	2175.3
285	2178	2178.1	2178.2	2178.1
286	2180.2	2180.4	2180.4	2180.3
287	2182.3	2182.4	2182.4	2182.3
288	2184.9	2185	2185	2184.9
289	2186.9	2187	2187	2186.9
290	2189.6	2189.8	2189.8	2189.7
291	2193.1	2193.2	2193.2	2193.1
292	2195.1	2195.2	2195.2	2195.1
293	2197.8	2197.9	2197.9	2197.8
294	2202.3	2202.4	2202.4	2202.3
295	2204.4	2204.5	2204.5	2204.4
296	2206.4	2206.6	2206.6	2206.5
297	2208.2	2208.4	2208.4	2208.3
298	2211.3	2211.4	2211.4	2211.3
299	2214	2214	2214	2213.9
300	2216.1	2216.2	2216.2	2216.1
301	2218.1	2218.2	2218.2	2218.1
302	2221.2	2221.2	2221.3	2221.1
303	2223	2223.1	2223.2	2223
304	2224.5	FN	FN	2224.5
305	2226.2	2226.3	2226.3	2226.2
306	2227.7	2227.8	2227.8	2227.7
307	2231.2	2231.2	2231.3	2231.2
308	2233.1	2233.2	2233.2	2233.1
309	2235.7	2235.8	2235.8	2235.7
310	2237.6	2237.7	2237.7	2237.6
311	2239.2	FN	FN	2239.2
312	2240.8	2240.9	2240.9	2240.8
313	2244.3	2244.3	2244.4	2244.2
314	2246.5	2246.6	2246.6	2246.5
315	2249.1	2249.2	2249.2	2249.1
316	2252.4	2252.5	2252.5	2252.4
317	2254.2	2254.2	2254.3	FN
318	2257.8	2257.8	2257.9	2257.8
319	2262.5	2262.6	2262.6	2262.5
320	2264.1	2264.2	2264.2	2264.1
321	2267.5	2267.6	2267.6	2267.5
322	2269	FN	FN	2269
FP		2269.8	2269.8
FP		2271.2	2271.2
323	2274.1	2274.2	2274.2	2274.1
324	2276.3	FN	FN	2276.3
325	2278	2278.1	2278.1	2278
326	2281.7	2281.8	2281.8	2281.7
327	2284.5	2284.5	2284.6	2284.5
328	2286.4	2286.4	2286.4	2286.4
329	2287.9	2287.9	2288	2287.9
330	2290.7	2290.8	2290.8	2290.7
331	2293	FN	FN	2293
FP		2293.8	2293.8
332	2296.3	2296.4	2296.4	2296.3
333	2299.3	2299.4	2299.4	2299.3
334	2302.1	2302.2	2302.2	2302.1
335	2304.9	2305	2305	2304.9
336	2307.8	2307.9	2307.9	2307.8
337	2310.7	2310.7	2310.8	2310.7
338	2313.8	2313.9	2313.9	2313.8
339	2316.4	2316.4	2316.5	2316.4
340	2319.3	2319.4	2319.5	2319.3
341	2321.6	2321.7	2321.7	2321.6
342	2324.6	2324.7	2324.7	2324.6
343	2327.4	2327.5	2327.5	2327.4
344	2330.6	2330.7	2330.7	2330.6
345	2333.4	2333.5	2333.5	2333.4
346	2336.4	2336.5	2336.5	2336.4
347	2339.2	2339.3	2339.3	2339.2

## Sheet: Clean 5
Ordinal number of Gold Standard annotated ventilation	Detection instances before filtering (s)	Detection instances after Fixed Coefficient filtering (s)	Detection instances after Open Loop filtering (s)	Detection instances after Closed loop filtering (s)
1	459	459.1	459.2	459.2
2	464.4	464.4	464.4	464.4
3	469	469.2	469.2	469.1
4	472.4	472.5	472.5	472.4
5	475.2	475.2	475.3	475.2
6	478.2	478.3	478.3	478.2
7	482.6	482.7	482.8	482.7
8	494.2	494.3	494.4	494.2
9	500.4	500.6	500.5	500.6
10	507.1	507.2	507.2	507.3
11	515	515.1	515.2	515.2
12	518.9	519	519	519
13	523.8	523.9	523.9	523.9
14	530.8	530.9	531	531
15	538.7	538.8	538.9	538.9
16	544.1	544.1	544.1	544.2
17	549	FN	FN	FN
18	553.1	553.2	553.2	553.3
19	558.7	558.8	558.8	558.9
20	565.5	565.6	565.6	565.7
21	572.7	572.8	572.8	572.8
22	579.8	579.9	580	580
23	589.8	589.9	590	590
24	596.3	596.4	596.4	596.4
25	600.3	600.4	600.5	600.4
26	604.3	604.4	604.4	604.3
27	608.6	608.7	608.7	608.5
28	615.4	615.5	615.5	615.6
29	619.9	620	620	FN
30	625.4	625.5	625.5	625.6
31	630.4	630.5	630.6	FN
32	634.8	FN	FN	FN
33	637.2	637.4	637.4	FN
34	641	FN	FN	FN
35	649	FN	FN	FN
36	652.5	652.6	652.6	652.7
37	662.6	FN	FN	FN
38	668.2	FN	FN	FN
39	670.9	FN	FN	FN
40	673.3	673.5	673.5	673.5
41	677.8	678	678	678
42	680.9	681	681.1	681.1
43	685.1	685.1	685.2	685.1
44	687.7	687.7	687.8	687.7
45	691.9	692	692.1	691.9
46	698.3	698.4	698.4	698.4
47	702	702.1	702.2	702.2
48	706.5	706.6	706.7	706.7
49	709.6	709.7	709.8	709.7
50	713.7	713.8	713.8	713.8
51	717.7	717.8	717.9	717.7
52	722.6	722.7	722.8	722.7
53	727.4	727.5	727.5	727.5
54	732.3	732.4	732.5	732.5
55	738.3	738.4	738.4	738.4
56	742.7	742.7	742.8	742.8
57	747.8	748	748	748
58	751.6	751.6	751.7	751.7
59	759	759.1	759.2	759.2
60	766.4	766.5	766.6	766.6
61	773.4	773.4	773.5	773.5
62	781.2	781.2	781.3	781.2
63	785.5	785.6	785.6	785.7
64	789.8	789.9	790	790
65	795.6	795.7	795.7	795.7
66	801.6	801.7	801.8	801.8
67	805	805.1	805.2	805
68	815.3	815.3	815.3	815.3
69	820.2	820.3	820.4	820.2
70	839.2	839.3	839.3	839.2
FP	841.7	841.7	841.8	841.7
71	856.2	856.2	856.2	856.2
72	859	859	859.1	859
73	861.7	861.8	861.9	861.7
74	864.6	864.6	864.7	864.6
75	868.5	868.6	868.7	868.5
76	871.5	871.6	871.6	871.5
77	875.6	875.7	875.7	875.6
78	878.8	878.8	878.9	878.8
79	883.2	883.3	883.3	883.2
80	895.5	895.6	895.6	895.5
81	899.5	899.5	899.5	899.5
FP				901.6
82	908.2	908.2	908.4	908.2
83	914.2	914.3	914.3	914.2
84	918.1	918.2	918.2	918.1
85	924.6	924.6	924.6	924.6
86	927.1	927.2	927.3	927.1
FP	929.6	929.6	929.6	929.6
87	932.1	932.1	932.1	932.1
88	935.7	935.8	935.8	935.7
89	941.2	941.3	941.4	941.2
90	946.5	946.6	946.6	946.5
91	951.4	951.5	951.6	951.4
92	953.4	953.4	953.5	953.4
93	955.6	955.7	955.8	955.7
94	957.8	957.9	958	957.9
95	960.2	960.3	960.3	960.2
96	964.2	964.3	964.3	964.2
97	967.4	967.5	967.5	967.4
98	975.6	975.6	975.6	975.6
99	981.6	981.7	981.6	981.7
100	985.8	985.9	985.9	985.9
101	990.2	990.2	990.3	990.3
102	996.2	996.3	996.4	996.3
103	1001.3	1001.4	1001.4	1001.4
104	1005.6	1005.7	1005.7	1005.7
105	1010.4	1010.4	1010.4	1010.4
106	1014.8	1014.9	1014.9	1014.8
107	1019.9	1020	1020	1020.1
108	1025.4	1025.5	1025.5	1025.6
109	1032.3	1032.4	1032.4	1032.4
110	1037.2	1037.3	1037.3	1037.4
111	1043.1	1043.2	1043.2	1043.2
112	1048.4	1048.5	1048.6	1048.5
113	1054.2	1054.2	1054.2	1054.2
114	1059.9	1060	1060	1060
115	1066.3	1066.3	1066.4	1066.3
116	1071.2	1071.3	1071.3	1071.3
117	1078.6	1078.7	1078.8	1078.8
118	1086.3	1086.3	1086.3	1086.3
119	1093.1	1093.2	1093.2	1093.2
120	1099.7	1099.8	1099.8	1099.8
121	1106.4	1106.4	1106.4	1106.5
122	1112.4	1112.5	1112.5	1112.6
123	1118.6	1118.7	1118.7	1118.7
124	1125.2	1125.3	1125.3	1125.3
125	1131.3	1131.3	1131.4	1131.4
126	1138.2	1138.2	1138.1	1138.3
127	1144	1144.1	1144.2	1144.2
128	1150.2	1150.3	1150.3	1150.4
129	1157.5	1157.6	1157.6	1157.6
130	1164.1	1164.2	1164.2	1164.2
131	1170.8	1170.9	1170.9	1171
132	1178.2	1178.3	1178.3	1178.3
133	1185.2	1185.3	1185.5	1185.2
134	1193.3	1193.4	1193.4	1193.5
135	1200.3	1200.4	1200.4	1200.4
136	1207.1	1207.2	1207.2	1207.1
137	1214	1214.1	1214.2	1214.3
138	1221.6	1221.7	1221.7	1221.7
139	1228.4	1228.5	1228.5	1228.4
140	1236	1236.1	1236.2	1236.2
141	1243.7	1243.7	1243.8	1243.7
142	1251.6	1251.6	1251.6	1251.6
143	1258.7	1258.8	1258.9	1258.9
144	1266	1266.1	1266.1	1266.3
145	1273	1273	1273	1273
146	1280.5	1280.6	1280.7	1280.6
147	1288	1288.1	1288.1	1288.2
148	1295.4	1295.4	1295.5	1295.5
149	1301.8	1301.9	1301.9	1301.9
150	1309.2	1309.3	1309.4	1309.4
151	1316.3	1316.4	1316.4	1316.4
152	1323.8	1323.9	1324	1323.9
153	1332.6	1332.7	1332.8	1332.6
154	1340.4	1340.5	1340.5	1340.4
155	1349.1	1349.2	1349.2	1349.2
156	1359.4	1359.5	1359.5	1359.5
157	1368	1368.1	1368.1	1368.2
FP			1374.6
158	1379	1379.1	1379.1	1379.2
159	1386.4	1386.5	1386.5	1386.5
160	1392.3	1392.4	1392.4	1392.4
161	1398.5	1398.6	1398.6	1398.6
162	1404.9	1404.9	1404.9	1405
163	1409.8	1409.9	1409.9	1409.9
164	1415.3	1415.4	1415.4	1415.4
165	1421.4	1421.4	1421.4	1421.4
166	1427.2	1427.2	1427.3	1427.3
167	1432.9	1433	1433.1	1433
168	1438.6	1438.6	1438.7	1438.6
169	1457.9	1458	1458	1458
170	1463.5	1463.5	1463.5	1463.5
171	1468.9	1469	1469	1469
172	1474.6	1474.7	1474.7	1474.7
173	1480.7	1480.8	1480.8	1480.8
174	1488	1488.1	1488	1488.1
175	1495.7	1495.8	1495.8	1495.8
176	1502	1502.1	1502.1	1502.1
177	1507.7	1507.8	1507.8	1507.8
178	1513.9	1514	1514	1514
179	1520.1	1520.2	1520.3	1520.3
180	1526.6	1526.6	1526.6	1526.6
181	1532.4	1532.5	1532.4	1532.4
182	1538.6	1538.7	1538.7	1538.6
183	1544.6	1544.6	1544.7	1544.7
184	1550.5	1550.6	1550.6	1550.6
185	1556.2	1556.3	1556.4	1556.3
186	1562.5	1562.6	1562.6	1562.5
187	1568.3	1568.3	1568.4	1568.3
188	1574.1	1574.2	1574.2	1574.2
189	1580.2	1580.2	1580.3	1580.2
190	1587	1587	1587	1587
191	1593.2	1593.3	1593.3	1593.3
192	1601.1	1601.1	1601.1	1601.1
193	1608.9	1608.9	1608.9	1608.9
194	1617.4	1617.4	1617.5	1617.5
195	1627.5	1627.6	1627.6	1627.6
196	1636.2	1636.3	1636.4	1636.3
197	1645.6	1645.7	1645.7	1645.7
198	1655	1655.1	1655	1655
199	1663.9	1663.9	1663.9	1663.9
200	1673.3	1673.4	1673.4	1673.4
201	1681.4	1681.5	1681.5	1681.4
202	1689.9	1690	1689.9	1689.9
203	1697.9	1697.9	1697.9	1697.9
204	1705.8	1705.9	1705.9	1705.8
205	1714.6	1714.7	1714.7	1714.7
206	1722.2	1722.3	1722.4	1722.4
207	1730.3	1730.4	1730.5	1730.5
208	1739.1	1739.2	1739.2	1739.2
209	1747.7	1747.8	1747.7	1748
210	1755.8	1755.8	1755.8	1755.8
211	1765.1	1765.2	1765.2	1765.2
212	1773.5	1773.6	1773.5	1773.6
213	1783.2	1783.3	1783.3	1783.3
214	1792.2	1792.2	1792.2	1792.2
215	1802.1	1802.2	1802.1	1802.2
216	1807.1	1807.2	1807.1	1807.1
217	1810.8	1810.9	1810.8	1810.8
218	1815.7	1815.8	1815.8	1815.7
219	1821.8	1821.8	1821.8	1821.8
220	1823.6	1823.7	1823.7	1823.6
221	1827.4	1827.5	1827.5	1827.4
222	1832.4	1832.4	1832.4	1832.4
223	1837.7	1837.8	1837.8	1837.8
224	1843	1843	1842.9	1843

## Sheet: Clean 6
Ordinal number of Gold Standard annotated ventilation	Detection instances before filtering (s)	Detection instances after Fixed Coefficient filtering (s)	Detection instances after Open Loop filtering (s)	Detection instances after Closed loop filtering (s)
1	463.2	463.2	463.2	463.3
2	466.7	466.8	466.8	466.8
3	475.8	475.9	475.9	475.9
4	481	481	481.1	481.1
5	483.5	483.6	483.6	483.6
6	486	486.1	486.1	486.1
7	488.2	488.3	488.3	488.3
8	490.4	490.4	490.4	490.5
9	507.9	507.8	507.8	507.8
10	513	513.1	513.1	513
11	518.1	518.2	518.2	518.1
12	524.4	524.5	524.5	524.6
13	529.5	529.6	529.6	529.6
14	534.6	534.7	534.7	534.7
15	540.8	540.9	540.9	540.9
16	545.9	545.9	545.9	545.9
17	550.5	550.6	550.6	550.7
18	555.7	555.8	555.8	555.8
19	561.3	561.1	561.1	561.1
20	568.1	568.2	568.2	568.2
21	577.3	577.5	577.5	577.5
22	584.5	584.6	584.7	584.7
23	592.8	592.9	592.9	592.9
24	600.5	600.3	600.4	600.4
25	606.2	606	606	606.1
26	614.1	614.2	614.3	614.3
27	619.9	619.8	619.8	620.2
28	628.4	628.6	628.6	628.6
29	649.6	649.7	649.7	649.6
30	663.7	663.8	663.8	663.8
31	670.6	670.6	670.7	670.7
32	676.7	676.8	676.8	676.9
33	685.3	685.3	685.3	685.4
34	691.8	691.8	691.8	691.9
35	698.9	699	699	699
36	705.3	705.4	705.4	705.4
37	710.7	710.8	710.9	710.9
38	717	717.1	717.1	717.2
39	723.2	723.3	723.3	723.3
40	730	730.1	730.1	730.2
41	736.3	736.4	736.4	736.4
42	743.9	744	744	744
43	778.9	779	779	779.1
44	784.6	784.7	784.6	784.7
45	790.3	790.4	790.4	790.4
46	795.1	795.1	795.2	795.1
47	801.7	801.8	801.9	801.7
48	803.6	803.6	803.6	803.7
49	808.6	808.7	808.7	808.7
50	814.4	814.5	814.4	814.5
51	820.9	821	820.9	821
52	827.1	827.2	827.2	827.2
53	832.9	833	833	833
54	839.1	839.2	839.2	839.3
55	846	846.1	846.1	846.2
56	852.8	852.9	852.9	852.9
57	859	859.1	859.1	859.1
58	865	865	865	865
59	869.9	870	870	870.1
60	875.6	875.7	875.7	875.6
61	884.3	884.3	884.4	884.4
62	892.7	892.8	892.8	892.8
63	899.7	899.8	899.8	899.9
64	906.7	906.7	906.8	906.8
65	914.3	914.4	914.4	914.5
66	921.3	921.4	921.4	921.5
67	928.9	929	929	929.1
68	935.1	935.2	935.3	935.3
69	942.8	942.9	942.9	943
70	950.3	950.3	950.4	950.5
71	958.5	958.3	958.3	958.4
72	965.6	965.5	965.5	965.6
73	973.3	973.4	973.5	973.4
74	980.5	980.6	980.7	980.8
75	987.2	987.2	987.3	987.2
76	994.3	994.5	994.5	994.5
77	999.9	1000	1000	1000
78	1006.7	1006.8	1006.9	1006.9
79	1014.2	1014.3	1014.3	1014.4
80	1020	1020.1	1020.1	1020.2
81	1028.2	1028.2	1028.3	1028.3
82	1035.7	1035.8	1035.9	1035.9
83	1043	1043.1	1043.1	1043.1
84	1045.6	1045.5	1045.5	1045.6
85	1051.9	1051.9	1051.9	1051.9
86	1058.5	1058.6	1058.6	1058.7
87	1065.4	1065.5	1065.6	1065.6
88	1071.9	1072	1072	1072
89	1079	1079	1079	1079.1
90	1085.2	1085.3	1085.3	1085.2
91	1090.5	1090.6	1090.6	1090.6
92	1094.9	1095	1095	1095
93	1101.4	1101.5	1101.5	1101.5
94	1111	1111	1111.1	1111
95	1114.6	1114.6	1114.7	1114.6
96	1118.2	1118.2	1118.2	1118.2
97	1125	1125.2	1125.2	1125
98	1130.1	1130.2	1130.2	1130.1
99	1135.3	1135.4	1135.4	1135.3
100	1140.4	1140.4	1140.5	1140.4
101	1146.9	1147	1147	1146.9
102	1152.7	1152.7	1152.8	1152.7
103	1156.9	1157	1157	1156.9
104	1162	1162	1162	1162
105	1169.5	1169.6	1169.6	1169.5
106	1176	1176.1	1176.1	1176.1
107	1182.3	1182.3	1182.4	1182.3
108	1192	1192.1	1192.1	1192
109	1198.6	1198.6	1198.6	1198.6
110	1204.4	1204.5	1204.5	1204.4
111	1210.5	1210.5	1210.5	1210.5
112	1218.1	1218.2	1218.2	1218.1
113	1223	1223	1223	1223
114	1226.7	1226.7	1226.6	1226.7
115	1231.8	1231.8	1231.8	1231.8
116	1236.7	1236.8	1236.8	1236.7
117	1243.3	1243.4	1243.4	1243.3
118	1249.4	1249.5	1249.5	1249.4
119	1257.8	1257.9	1257.9	1257.8
120	1266	1266.1	1266.1	1266
121	1272.2	1272.3	1272.3	1272.2
122	1279.2	1279.3	1279.3	1279.2
123	1285.1	1285.2	1285.2	1285.1
124	1291.1	1291.1	1291.2	1291.1
125	1299.1	1299.1	1299.1	1299.1
126	1314.3	1314.3	1314.3	1314.3
127	1325	1325.1	1325.1	1325
128	1333.3	1333.4	1333.4	1333.3
129	1340.2	1340.3	1340.3	1340.2
130	1349.1	1349.2	1349.2	1349.1
131	1357.4	1357.5	1357.5	1357.4
132	1372.5	1372.6	1372.6	1372.5
133	1381	1381	1381	1381
134	1387.3	1387.4	1387.4	1387.3
135	1395.1	1395.2	1395.2	1395.1
136	1403.1	1403.2	1403.2	1403.1
137	1411.8	1411.9	1411.9	1411.8
138	1419.7	1419.8	1419.8	1419.7
139	1426.9	1427	1427	1426.9
140	1434.9	1435	1435.1	1434.9
141	1442.2	1442.3	1442.3	1442.2
142	1449.7	1449.8	1449.8	1449.7
143	1458.1	1458.2	1458.2	1458.1
144	1467.6	1467.7	1467.7	1467.6
145	1474.8	1474.9	1474.9	1474.8
146	1482.7	1482.8	1482.8	1482.7
147	1489.6	1489.6	1489.7	1489.6
148	1495.5	1495.6	1495.6	1495.5
149	1510.3	1510.4	1510.4	1510.5
150	1518.1	1518.2	1518.2	1518.2
151	1531.1	1531.2	1531.2	1531.2
152	1534.7	1534.8	1534.8	1534.8
153	1539.1	1539.2	1539.2	1539.2
154	1544.6	1544.7	1544.7	1544.7
155	1550	1550.2	1550.2	1550.2
156	1555.6	1555.7	1555.7	1555.7
157	1561.1	1561.2	1561.2	1561.2
158	1568.4	1568.5	1568.5	1568.6
159	1611.5	1611.6	1611.6	1611.6
160	1615.9	1616.1	1616	1616.1
161	1621	1621.1	1621.1	1621
162	1635.3	1635.4	1635.4	1635.5
163	1644.9	1645	1645	1645
164	1650.8	1650.8	1650.9	1650.9
165	1657.3	1657.4	1657.4	1657.5
166	1669.7	1669.7	1669.7	1669.8
167	1673.2	1673.3	1673.3	1673.3
168	1679.4	1679.5	1679.5	1679.5
169	1686.4	1686.5	1686.5	1686.6
170	1694.9	1695	1695	1695.1
171	1699.1	1699.2	1699.2	1699.3
172	1706	1706.1	1706.1	1706.2
173	1721.2	1721.3	1721.4	1721.4
174	1726.7	1726.7	1726.6	1726.7
175	1738.3	1738.4	1738.4	1738.4
176	1744.7	1744.6	1744.8	1744.7
177	1748.9	1748.9	1748.9	1748.9
178	1752.2	1752.2	1752.2	1752.2
179	1759.9	1760	1760	1760
180	1764.7	1764.8	1764.8	1764.9
181	1770.2	1770.3	1770.3	1770.4
182	1776.2	1776.2	1776.2	1776.2
183	1780.3	1780.4	1780.3	1780.4
184	1783.4	1783.5	1783.5	1783.5
185	1790.4	1790.3	1790.3	1790.4
186	1797	1797.1	1797	1797
187	1803.5	1803.6	1803.6	1803.6
188	1819.9	1819.8	1819.9	1819.9
189	1826.6	1826.7	1826.7	1826.7
190	1835.9	1836	1836	1836
191	1840	1840.1	1840.1	1840.1
192	1843.3	1843.4	1843.3	1843.4
193	1848.2	1848.3	1848.3	1848.3
194	1852.3	1852.4	1852.3	1852.4
195	1858.8	1858.9	1858.9	1858.9
196	1863.8	1863.9	1863.8	1863.9
197	1870.1	1870.2	1870.2	1870.2
198	1873.4	1873.4	1873.4	1873.4
199	1877.4	1877.5	1877.5	1877.4
200	1881.7	1881.8	1881.8	1881.7
201	1886	1886.1	1886	1886
202	1889.4	1889.5	1889.5	1889.6
203	1893.7	1893.8	1893.8	1893.8
204	1898	1898.1	1898.1	1898.1
205	1902.3	1902.4	1902.4	1902.4
206	1906.6	1906.7	1906.7	1906.7
207	1910.8	1910.9	1910.9	1910.9
208	1915.3	1915.3	1915.3	1915.3
209	1919.4	1919.5	1919.5	1919.5

## Sheet: Clean 7
Ordinal number of Gold Standard annotated ventilation	Detection instances before filtering (s)	Detection instances after Fixed Coefficient filtering (s)	Detection instances after Open Loop filtering (s)	Detection instances after Closed loop filtering (s)
1	637.7	637.8	637.7	637.8
2	639.9	640	639.9	640
3	641.9	642	641.9	642
4	644.5	644.6	644.5	644.5
5	647.5	647.6	647.6	647.6
6	650.6	650.7	650.6	650.6
7	653.2	653.3	653.2	653.2
8	656.1	656.2	656.2	656.2
9	658.7	658.8	658.7	658.7
10	661.7	661.8	661.7	661.7
11	664.7	664.8	664.8	664.8
12	667.8	667.8	667.8	667.8
13	671.7	671.8	671.7	671.7
14	674.6	674.7	674.7	674.7
15	678.5	678.6	678.6	678.5
16	681.6	681.7	681.6	681.6
17	685.7	685.8	685.7	685.7
18	688.5	688.6	688.5	688.5
19	693.5	693.6	693.6	693.6
20	696.3	696.4	696.4	696.4
21	699	699.1	699.1	699.1
22	FN	700.6	700.6	700.7
23	704.5	704.6	704.6	704.6
24	707.4	707.5	707.5	707.5
25	710.7	710.7	710.6	710.7
26	715.1	715.2	715.1	715.2
27	717.8	717.9	717.8	717.9
28	721.2	721.3	721.3	721.3
29	724	724.1	724.1	724.1
30	727.2	727.3	727.2	727.2
31	730.8	730.9	730.9	730.9
32	732.4	732.5	732.5	732.6
33	FN	734.4	734.4	734.4
34	737.5	737.6	737.6	737.6
35	740.3	740.4	740.4	740.4
36	743.7	743.8	743.7	743.7
37	746.9	746.9	746.9	746.9
38	749.5	749.6	749.6	749.6
39	752.2	752.3	752.2	752.3
40	755	755.1	755.1	755.1
41	758.2	FN	758.3	758.3
42	760	760.1	760.1	760.1
43	762	762.1	762.2	762.2
44	765.6	765.7	765.7	765.7
45	768.2	768.2	768.2	768.2
46	780.2	780.3	780.3	780.3
47	782.4	782.5	782.5	782.4
48	785.3	785.4	785.3	785.3
49	788	788.1	788.1	788
50	790.7	790.8	790.7	790.7
51	794	794.1	794	794
52	797.1	797.2	797.2	797.1
53	805.6	805.6	805.6	805.7
54	810.9	811	811	811
55	813.5	813.6	813.6	813.7
FP	815.8
56	819.3	819.4	819.5	819.5
57	821	821.1	821.1	821.1
58	823.3	823.4	823.4	823.4
59	826.4	826.4	826.4	826.4
60	829	829.1	829.2	829.1
61	832.5	832.6	832.6	832.6
62	834.7	834.7	834.7	834.7
63	836.5	836.5	836.5	836.6
64	840.4	840.5	840.5	840.5
65	843.1	843	843	843.1
66	844.4	844.5	844.5	844.6
67	847.7	847.7	847.8	847.8
68	850.5	850.2	850.2	850.5
69	852.7	852.8	852.8	852.8
70	855.5	855.6	855.6	855.6
71	857.8	857.8	857.9	857.8
72	860.1	860.1	860.1	860.2
73	861.7	861.7	861.8	861.8
74	864	864.1	864.1	864.1
75	866.2	866.3	866.3	866.3
76	869	869.1	869.1	869.1
77	872.9	873	873	873
78	874.5	874.6	874.6	874.6
79	877.2	877.1	877.1	877.2
80	879.4	879.5	879.5	879.5
81	881.2	881.3	881.2	881.3
82	883.8	883.9	883.9	884
83	886	886.1	886.1	886.1
84	888.2	888.3	888.3	888.2
85	890.3	890.4	890.4	890.4
86	891.9	892	891.9	892
87	894.7	894.8	894.8	894.8
88	896.9	897	897	897.1
89	899.1	899.3	899.3	899.2
90	901.3	901.3	901.4	901.3
91	904.2	904.2	904.2	904.3
92	906.3	906.5	906.5	906.5
93	908.2	908.2	908.2	908.3
94	910.9	911	911	911.1
95	913.6	913.6	913.7	913.6
96	915.7	915.8	915.9	915.9
97	FN	FN	916.9	917
98	920.2	920.3	920.3	920.3
99	922.4	922.5	922.5	922.5
100	924.5	924.4	924.7	924.5
101	926.1	926.2	926.2	926.2
102	928.4	928.5	928.4	FN
103	930	930.1	930	930.1
104	932.4	932.5	932.5	932.4
105	935.2	935.3	935.3	935.2
106	937.8	937.9	937.9	937.8
107	941.9	942	942.1	941.9
108	945.6	945.6	945.7	945.6
109	947.3	947.4	947.4	947.4
110	949.5	949.7	949.6	950
111	952.7	952.8	952.8	952.8
112	955.4	955.4	955.5	955.4
113	957.5	957.6	957.6	957.6
114	959.6	959.7	959.7	959.7
115	1007.3	1007.4	1007.4	1007.3
116	1012.2	1012.3	1012.4	1012.3
117	1014.6	1014.6	1014.7	1014.5
118	1019.1	1019.2	1019.2	1019.1
119	1021.4	1021.5	1021.5	1021.4
120	1024.4	1024.4	1024.5	1024.4
121	1026.4	1026.5	1026.5	1026.4
122	1031.1	1031.1	1031.1	1031.1
123	1034.4	1034.4	1034.4	1034.4
124	1037	1037	1037.1	1037
125	1039.8	1039.8	1039.8	1039.8
126	1042.8	1042.8	1042.7	1042.8
127	1045.6	1045.7	1045.7	1045.6
128	1047.7	1047.7	1047.7	1047.7
129	1050.5	FN	FN	FN
130	1053	1053	1053.1	1053
131	1055.9	1055.9	1055.8	1055.9
132	1057.9	1057.9	1057.9	1057.9
133	1062.3	1062.5	1062.5	1062.4
134	1064.8	1064.8	1064.8	1064.8
135	1067.5	1067.6	1067.6	1067.5
136	1070.1	1070.2	1070.2	1070.1
137	1072.7	1072.7	1072.7	1072.7
138	1075.2	1075.2	1075.1	1075.2
139	1076.9	1077	1076.8	1076.9
140	1078.1	1078.2	1078.2	1078.2
141	1080.6	1080.6	1080.6	1080.5
142	1201	1201	1201.1	1201
143	1203.2	1203.3	1203.3	1203.2
144	1205.2	1205.3	1205.2	1205.2
145	1207	1207.1	1207.1	1207
146	1208.8	1208.9	1208.9	1208.8
147	1210.8	1210.9	1210.8	1210.8
148	1212.7	1212.8	1212.8	1212.7
149	1214.7	1214.8	1214.8	1214.7
150	1216.8	1216.9	1216.8	1216.8
151	1218.7	1218.8	1218.8	1218.7
152	1220.7	1220.8	1220.8	1220.7
153	1222.6	1222.7	1222.7	1222.6
154	1224.7	1224.8	1224.8	1224.7
155	1226.7	1226.8	1226.8	1226.7
156	1228.8	1229	1228.9	1228.8
157	1230.9	1231	1231	1230.9
158	1235.1	1235.1	1235.1	1235.1
159	1294.6	1294.7	1294.7	1294.6
160	1297	1297.1	1297.1	1297
161	1298.9	1299	1299	1298.9
162	1301.2	1301.4	1301.3	1301.3
163	1303.2	1303.2	1303.2	1303.1
164	1305.2	1305.2	1305.2	1305.1
165	1307.3	1307.4	1307.4	1307.3
166	1309.4	1309.4	1309.4	1309.3
167	1311.7	1311.8	1311.8	1311.7
168	1313.8	1313.9	1313.9	1313.8
169	1315.8	1315.9	1315.8	1315.8
170	1317.7	1317.8	1317.8	1317.7
171	1320	1320	1320	1320
172	1321.9	1322	1322	1321.9
173	1323.8	1323.9	1323.9	1323.8
174	1326.1	1326.2	1326.1	1326.1
175	1328.1	1328.2	1328.2	1328.1
176	1330.4	1330.5	1330.5	1330.4
177	1332.4	1332.5	1332.4	1332.4
178	1334.3	1334.4	1334.4	1334.3
179	1379	1379	1379.2	1379.1
180	1381.7	1381.8	1381.8	1381.7
181	1383.7	1383.8	1383.9	1383.7
182	1385.6	1385.7	1385.7	1385.6
183	1387.4	1387.5	1387.5	1387.4
184	1389.5	1389.6	1389.7	1389.5
185	1391.5	1391.6	1391.7	1391.5
186	1393.4	1393.5	1393.6	1393.4
187	1397.1	1397.2	1397.3	1397.1
188	1398.9	1399	1399.1	1398.9
189	1402.9	1403	1403.1	1402.9
190	1404.6	1404.7	1404.8	1404.6
191	1406.8	1406.9	1407	1406.8
192	1408.8	1408.9	1409	1408.8
193	1411.1	1411.2	1411.3	1411.2
194	1413.1	1413.2	1413.3	1413.1
195	1415.2	1415.2	1415.3	1415.2
196	1417.3	1417.4	1417.5	1417.3
197	1419.6	1419.7	1419.7	1419.6
198	1421.6	1421.7	1421.8	1421.6
199	1423.6	1423.7	1423.8	1423.6
200	1425.6	1425.7	1425.8	1425.6
201	1427.8	1427.9	1428	1427.8
202	1430.6	1430.7	1430.8	1430.6
203	1432.6	1432.7	1432.8	1432.6
204	1434.7	1434.7	1434.8	1434.6
205	1436.7	1436.8	1436.8	1436.7
206	1438.7	1438.7	1438.8	1438.6
207	1440.7	1440.8	1440.9	1440.7
208	1442.7	1442.8	1442.9	1442.7
209	1444.7	1444.7	1444.9	1444.7
210	1447.2	1447.3	1447.3	1447.2
211	1449.1	1449.2	1449.3	1449.1
212	1453.1	1453.2	1453.3	1453.1
213	1455.1	1455.1	1455.2	1455
214	1457	1457.1	1457.2	1457
215	1459	1459.1	1459.2	1459
216	1460.7	1460.8	1460.9	1460.7
217	1463.3	1463.4	1463.4	1463.3
218	1465.3	1465.4	1465.4	1465.3
219	1467.4	1467.5	1467.6	1467.4
220	1469.2	1469.3	1469.4	1469.2
221	1471.7	1471.8	1471.9	1471.7
222	1473.7	1473.8	1473.9	1473.7
223	1475.8	1475.9	1476	1475.8
224	1477.9	1478	1478.1	1477.9
225	1480	1480.1	1480.2	1480
226	1481.6	1481.7	1481.8	1481.6
227	1484.2	1484.3	1484.4	1484.3
228	1486.3	1486.4	1486.5	1486.3
229	1488.4	1488.5	1488.6	1488.4
230	1490.4	1490.5	1490.6	1490.4
231	1492.6	1492.7	1492.8	1492.6
232	1494.6	1494.7	1494.8	1494.6
233	1496.7	1496.8	1496.9	1496.7
234	1498.9	1498.9	1499	1498.9
235	1500.9	1500.9	1501	1500.8
236	1502.5	1502.5	1502.6	1502.4
237	1505	1505.1	1505.2	1505
238	1507	1507.1	1507.2	1507
239	1511.4	1511.5	1511.5	1511.4
240	1513.7	1513.8	1513.8	1513.7
241	1517.4	1517.5	1517.4	1517.4
242	1519.4	1519.5	1519.4	1519.4
243	1620.6	1620.7	1620.7	1620.7
244	1622.9	1622.9	1622.9	1622.8
245	1624.8	1624.8	1624.8	1624.8
246	1627.1	1627.2	1627.2	1627.1
247	1629.2	1629.3	1629.3	1629.2
248	1631.1	1631.1	1631.1	1631.1
249	1633.2	1633.3	1633.3	1633.2
250	1663.9	1664	1664	1664
251	1665.7	1665.8	1665.7	1665.8
252	1667.4	1667.5	1667.5	1667.5
253	1669.8	FN	1669.8	1669.8
254	1671.6	1671.7	1671.7	1671.7
255	1673.4	1673.5	1673.5	1673.5
256	1675.7	1675.8	1675.7	1675.8
257	1679.8	1679.9	1679.8	1679.8
258	1681.5	1681.6	1681.6	1681.6
FP				1683
259	1684.9	1685	1684.9	1685
260	1686.7	1686.7	1686.7	1686.7
261	1688.8	1688.8	1688.8	1688.8
262	1690.4	1690.5	1690.4	1690.5
263	1702.6	1702.7	1702.7	1702.6
264	1704.9	1705	1704.9	1705
265	1706.9	1706.9	1706.9	1706.9
266	1708.9	1708.9	1708.9	1708.9
267	1710.2	1710.3	1710.3	1710.3
268	1713.3	1713.4	1713.4	1713.4
269	1715	1715.1	1715.1	1715.1
270	1717.4	1717.5	1717.4	1717.5
271	1719.2	1719.3	1719.3	1719.3
272	1721.5	FN	1721.5	1721.6
273	1723.8	FN	1723.8	1723.9
274	1726.5	1726.5	FN	1726.5
275	1728.7	1728.8	1728.7	1728.8
276	1730.6	1730.7	1730.6	1730.7
277	1732.8	FN	1732.9	1732.8
FP		1733.7
278	1736.4	1736.5	1736.5	1736.5
279	1738.6	1738.7	1738.7	1738.7
280	1740.9	1741	1740.9	1741
281	1742.7	1742.8	1742.8	1742.8
282	1744.9	1744.9	1744.9	1744.9
283	1746.7	1746.7	1746.7	1746.8
284	1750.8	FN	1750.8	1750.9
285	1753	1753.1	1753	1753.1
286	1755.2	1755.3	1755.3	1755.3
287	1757.5	1757.6	1757.5	1757.6
288	1759.7	1759.8	1759.7	1759.7
289	1761.5	1761.6	1761.6	1761.6
290	1763.3	1763.4	1763.3	1763.4
291	1765.5	FN	FN	FN
292	1767.7	FN	FN	FN
293	1769.9	FN	1769.9	1770
294	1771.5	1771.7	1771.6	1771.6
295	1775.2	1775.3	1775.2	1775.3
296	1777.1	1777.2	1777.1	1777.2
297	1779.6	FN	FN	FN
298	1781.7	FN	1781.8	1781.8
FP		1782.6
299	1785.8	FN	1785.8	1785.9
300	1788	FN	1788.1	1788.1
301	1789.8	1789.9	1789.8	1789.9
302	1791.6	1791.6	1791.6	1791.6
303	1794.2	1794.3	1794.2	1794.3
304	1796.4	1796.4	1796.4	1796.4
305	1799.9	1799.9	1799.9	1799.9
306	1803	1803	1803.1	1803
307	1805.6	1805.7	1805.7	1805.6
308	1807.8	1807.9	1807.9	1807.8
309	1810.1	1810.2	1810.2	1810.1
310	1812.3	1812.4	1812.4	1812.3
311	1814.5	1814.6	1814.7	1814.5
312	1816.8	1816.9	1817	1816.8
313	1819	1819.1	1819.1	1819
314	1821.1	1821.2	1821.2	1821.1
315	1823.5	1823.6	1823.6	1823.5
316	1825.8	1825.9	1825.9	1825.8
317	1829.8	1829.9	1830	1829.8
318	1832.2	1832.3	1832.3	1832.2
319	1834.6	1834.7	1834.7	1834.6
320	1836.7	1836.8	1836.8	1836.7
321	1839.2	1839.2	1839.3	1839.2
322	1922.3	1922.4	1922.4	1922.3
323	1925.3	1925.4	1925.3	1925.3
324	1927.5	1927.6	1927.6	1927.5
325	1929.8	1929.9	1929.9	1929.8
326	1932.1	1932.2	1932.2	1932.1
327	1933.7	1933.8	1933.8	1933.7
328	1936.5	1936.6	1936.6	1936.5
329	1938.9	1939	1939	1938.9
330	1941.3	1941.4	1941.4	1941.3
331	1943.7	1943.8	1943.8	1943.7
332	1946.1	1946.2	1946.2	1946.1
333	2063.5	2063.6	2063.6	2063.5
334	2066.1	2066.2	2066.2	2066.1
335	2068.6	2068.7	2068.7	2068.6
336	2071	2071	2071.1	2071
337	2073.3	2073.4	2073.4	2073.3
338	2075.7	2075.8	2075.8	2075.7
339	2078	2078.1	2078.1	2078
340	2080.4	2080.5	2080.5	2080.4
341	2082.8	2082.9	2082.9	2082.8
342	2085.6	2085.7	2085.7	2085.6
343	2088	2088.1	2088.1	2088
344	2174.4	2174.4	2174.5	2174.5
345	2178.1	2178.2	2178.3	2178.3
346	2180.4	2180.5	2180.5	2180.4
347	2182.8	FN	FN	2182.7
FP	2186
348	2187.7	2187.8	2187.8	2187.8
349	2190.4	2190.5	2190.5	2190.4
350	2192.7	2192.8	2192.8	2192.7
351	2197.1	2197.2	2197.2	2197.2
352	2323.2	2323.3	2323.3	2323.3
353	2325.3	2325.3	2325.4	2325.4
354	2328.3	2328.4	2328.4	2328.3
355	2333.5	2333.6	2333.6	2333.6
356	2335.9	2336	2336	2335.9
357	2338.5	2338.6	2338.6	2338.5
358	2340.9	2341	2341	2340.9
359	2343.8	2343.9	2343.9	2343.8
360	2346	2346.1	2346.1	2346.2
361	2348.9	2348.9	FN	2348.9
362	2350.8	2350.9	2350.9	2350.9
363	2352.7	2352.8	2352.8	2352.8
364	2353.8	2353.9	2353.9	2353.9
365	2356.4	2356.5	2356.5	2356.4
366	2375.8	2375.9	2375.9	2376
367	2378.2	FN	FN	FN
368	2380.3	2380.2	2380.3	2380.3
369	2382.4	2382.3	2382.3	2382.4
370	2384.3	2384.4	2384.4	2384.4
371	2385.8	2385.8	2385.9	2386
372	2390.9	2391	2391	2391.1
373	2392.9	2393	2393	2393.1
374	2395.3	2395.3	2395.2	2395.3
375	2398.1	2398.2	2398.3	2398.3
376	2400.1	2400.2	2400.2	2400.3
377	2402.7	2402.5	2402.6	2402.6
378	2404.9	2404.7	2404.6	2404.8
379	2406.9	2407	2406.9	2407
380	2409	2409.1	2409.1	2409.1
381	2411.6	2411.6	2411.5	2411.6
382	2413.8	2413.8	2413.7	2413.8
383	2415.9	2415.8	2415.8	2415.9
384	2417.9	2417.9	2417.9	2418
385	2419.8	2419.9	2419.8	2419.9
386	2422.3	FN	FN	FN
387	2424.3	2424.4	2424.4	2424.4
388	2426.4	2426.4	2426.4	2426.5
389	2428.8	2428.8	2428.8	2428.9
390	2431.4	2431.5	2431.4	2431.5
391	2433.5	2433.6	2433.6	2433.6
392	2435.9	2436	2435.9	2436
393	2438.4	2438.5	2438.5	2438.5
394	2440.9	2441	2441.1	2441.2
395	2443.5	FN	FN	FN
396	2445.6	2445.7	FN	2445.7
397	2447.7	2447.8	2447.7	2447.8
398	2450.5	2450.5	2450.5	2450.4
399	2453.1	2453.2	2453.2	2453.1
400	2455.5	2455.6	2455.6	2455.5
401	2457.7	2457.8	2457.7	2457.7

## Sheet: Clean 8
Ordinal number of Gold Standard annotated ventilation	Detection instances before filtering (s)	Detection instances after Fixed Coefficient filtering (s)	Detection instances after Open Loop filtering (s)	Detection instances after Closed loop filtering (s)
1	784.5	784.7	784.7	784.5
2	788.5	788.6	788.6	788.5
3	791.6	791.7	791.7	791.6
4	797	797.1	797.1	797
5	799.3	799.4	799.4	799.3
6	802	802.1	802.1	802
7	804.4	804.5	804.5	804.4
8	808	808.1	808.1	808
9	811.7	811.8	811.8	811.6
10	814.8	815	815	814.8
11	817.8	817.9	817.9	817.8
12	820.7	820.8	820.8	820.7
13	823.4	823.5	823.5	823.4
14	826.4	826.5	826.5	826.4
15	832.5	832.7	832.7	832.5
16	835.9	836	836	835.9
17	839.9	840.1	840.1	839.9
18	843.5	843.6	843.6	843.5
19	847.4	847.5	847.5	847.4
20	850.5	850.6	850.6	850.5
21	852.9	853	853	852.9
22	855.4	855.6	855.6	855.4
23	857.8	858	858	857.8
24	860.3	860.4	860.4	860.3
25	862.7	862.8	862.8	862.7
26	865.4	865.5	865.5	865.4
27	868	868.2	868.2	868
28	870.7	870.8	870.8	870.7
29	873.2	873.3	873.3	873.2
30	875.6	875.7	875.7	875.6
31	878.1	878.2	878.2	878.1
32	880.5	880.6	880.6	880.5
33	883.6	883.7	883.7	883.6
34	886	886.2	886.2	886
35	888.7	888.8	888.8	888.7
36	891.5	891.6	891.6	891.5
37	894.7	894.8	894.8	894.7
38	897.8	897.9	897.9	897.8
39	901.8	901.8	901.8	901.7
40	905.5	905.4	905.4	905.4
41	908.7	908.8	908.8	908.7
42	912	912.1	912.1	912
43	915.1	915.1	915.2	915
44	918.4	918.4	918.5	918.4
45	921.1	921.2	921.2	921.1
46	925.2	925.3	925.3	925.2
47	928.6	928.6	928.7	928.5
48	932.3	932.4	932.4	932.3
49	935.8	935.9	935.9	935.8
50	941.6	941.7	941.7	941.6
FP		943.1
51	944.9	945	945	944.9
52	948	948.1	948.1	948
53	951.7	951.8	951.8	951.7
54	966.4	966.5	966.5	966.4
55	969.3	969.4	969.4	969.3
56	973.2	973.3	973.3	973.2
57	975.2	975.3	975.3	975.2
58	976.6	976.7	976.8	976.6
59	978.3	978.4	978.4	978.3
60	980.1	980.2	980.2	980.1
61	981.8	981.9	981.9	981.8
62	983.5	983.6	983.6	983.5
63	987	987	987.1	987
64	990.3	990.4	990.4	990.3
65	993.2	993.9	993.9	993.7
66	1004	1004.1	1004.1	1004
67	1006.8	1007	1007	1006.8
68	1009.5	1009.6	1009.6	1009.5
69	1012.8	1012.9	1012.9	1012.8
70	1015.6	1015.7	1015.7	1015.6
71	1018.8	1018.9	1018.9	1018.8
72	1022.1	1022.2	1022.3	1022.1
73	1025.8	1025.9	1025.9	1025.8
74	1030.7	1030.8	1030.8	1030.7
75	1033.5	1033.6	1033.6	1033.5
76	1037.2	1037.3	1037.3	1037.2
77	1040.8	1040.9	1040.9	1040.8
78	1044.1	1044.2	1044.2	1044.1
79	1047.7	1047.8	1047.9	1047.7
80	1051	1051.1	1051.1	1051
81	1057.6	1057.7	1057.7	1057.6
82	1063.1	1063.2	1063.2	1063.1
83	1067.4	1067.5	1067.5	1067.4
84	1071.2	1071.3	1071.3	1071.2
85	1073.7	1073.8	1073.8	1073.7
86	1079.4	1079.5	1079.5	1079.4
87	1082.5	1082.6	1082.7	1082.5
88	1085.9	1086	1086	1085.9
89	1089.3	1089.4	1089.4	1089.3
90	1095.8	1095.9	1095.9	1095.8
91	1100.8	1100.9	1100.9	1100.8
92	1104.5	1104.6	1104.6	1104.5
93	1109.4	1109.6	1109.6	1109.5
94	1117.4	1117.5	1117.5	1117.4
FP		1118.8	1118.8
95	1121.8	1121.9	1121.9	1121.8
96	1126.6	1126.7	1126.7	1126.6
97	1130.9	1131	1131	1130.9
98	1135.1	1135.2	1135.2	1135.1
99	1138.6	1138.7	1138.7	1138.6
100	1143.4	1143.5	1143.5	1143.4
101	1151.1	1151.1	1151.1	1151.1
102	1155.9	1156	1156	1155.9
FP		1157.3
103	1166	1166.1	1166.1	1166
104	1171.3	1171.4	1171.4	1171.3
105	1175.1	1175.2	1175.2	1175.1
106	1180.8	1180.9	1180.9	1180.8
107	1185.5	1185.6	1185.6	1185.5
108	1193.2	1193.3	1193.3	1193.2
109	1203.2	1203.2	1203.2	1203.2
110	1207.2	1207.3	1207.3	1207.2
111	1210.2	1210.3	1210.3	1210.2
112	1214.3	1214.4	1214.4	1214.3
FP		1216	1216
113	1222.1	1222.2	1222.2	1222.1
114	1226.1	1226.2	1226.2	1226.1
115	1228.9	1229	1229	1228.9
116	1240.6	1240.6	1240.6	1240.6
117	1246.8	1246.9	1246.9	1246.8
118	1252	1252.1	1252.1	1252
119	1256	1256.1	1256.1	1256
120	1258.6	1258.7	1258.7	1258.6
121	1267	1267.1	1267.1	1267
122	1273.2	1273.2	1273.2	1273.2
123	1280.9	1281	1281	1280.9
124	1283.6	1283.7	1283.8	1283.6
125	1289.4	1289.5	1289.5	1289.4
126	1292.6	1292.6	1292.6	1292.6
127	1298.3	1298.3	1298.3	1298.3
128	1305.6	1305.7	1305.7	1305.6
129	1315.8	1315.9	1315.9	1315.8
130	1324.3	1324.4	1324.4	1324.3
131	1334	1334.1	1334.1	1334
132	1338.6	1338.7	1338.7	1338.6
133	1341.6	1341.7	1341.7	1341.6
134	1345.8	1345.8	1345.8	1345.7
135	1353.5	1353.6	1353.6	1353.5
136	1362.4	1362.5	1362.5	1362.4
137	1369.2	1369.3	1369.3	1369.2
138	1378.1	1378.1	1378.1	1378
139	1386.1	1386.2	1386.2	1386.1
140	1390.4	1390.5	1390.5	1390.4
141	1394.2	FN	FN	FN
142	1397.8	1397.9	1397.9	1397.8
FP	1399.4	1399.5	1399.5	1399.4
143	1407.1	1407.2	1407.2	1407.1
144	1414.5	1414.6	1414.6	1414.5
145	1422.4	1422.5	1422.5	1422.4
146	1428.6	1428.7	1428.7	1428.6
147	1434.9	1434.8	1434.8	1434.9
148	1444.7	1444.8	1444.8	1444.7
149	1448.8	1448.9	1448.9	1448.8
150	1454.6	1454.7	1454.7	1454.6
FP		1456	1456
151	1463.9	1464	1464	1463.9
152	1470.9	1471	1471	1470.9
153	1479.3	1479.4	1479.5	1479.4
154	1486.7	1486.8	1486.8	1486.7
155	1492.7	1492.7	1492.7	1492.7
156	1495.8	1495.9	1495.9	1495.8
157	1503.6	1503.6	1503.6	1503.6
158	1508	1508.1	1508.1	1508
159	1509.4	FN	FN	1509.4
160	1511.9	1512	1512	1511.9
FP			1514
161	1514.9	1515	1515	1514.9
162	1521.7	1521.8	1521.9	1521.7
163	1527.9	1528	1528	1527.9
164	1534.9	1535	1535.1	1535
165	1541.9	1541.9	1541.9	1541.9
166	1549.1	1549	1549	1549.1
167	1557.4	1557.5	1557.5	1557.4
168	1564.7	1564.8	1564.9	1564.7
169	1572.4	1572.4	1572.4	1572.4
170	1582.6	1582.7	1582.7	1582.6
171	1588.8	1588.8	1588.9	1588.8
172	1596.2	1596.3	1596.3	1596.2
173	1603.2	1603.1	1603.1	1603.1
174	1610.7	1610.8	1610.8	1610.7
175	1618.3	1618.4	1618.4	1618.3
176	1625.1	1625.1	1625.1	1625.1
177	1635.1	1635	1634.9	1635.1
178	1641.1	1641.2	1641.2	1641.1
179	1647.5	1647.6	1647.6	1647.5
180	1653.6	1653.7	1653.7	1653.6
181	1660.7	1660.9	1660.9	1660.7
182	1667.8	1667.8	1667.8	1667.8
183	1673.1	1673.2	1673.2	1673.1
184	1678	1678.1	1678.1	1678
185	1685.4	1685.3	1685.3	1685.4
186	1692.2	1692.3	1692.3	1692.2
187	1700.6	1700.7	1700.7	1700.6
188	1707.1	1707.2	1707.2	1707.1
189	1712.3	1712.4	1712.4	1712.3
190	1720.2	1720.3	1720.3	1720.2
191	1724.6	1724.7	1724.7	1724.6
192	1729.1	1729.2	1729.2	1729.1
193	1735.8	1735.9	1735.9	1735.8
194	1742.4	1742.5	1742.5	1742.4
195	1749.8	1749.9	1749.9	1749.8
196	1756.5	1756.6	1756.6	1756.5
197	1762.2	1762.3	1762.3	1762.2
198	1770.6	1770.5	1770.5	1770.6
199	1776.4	1776.5	1776.5	1776.4
200	1782.5	1782.6	1782.6	1782.5
201	1789.2	1789.3	1789.3	1789.2
202	1795.6	1795.4	1795.4	1795.6
203	1802.9	1803	1803.1	1803
204	1809	1809.1	1809.1	1809
205	1815.4	1815.4	1815.4	1815.4
FP		1819.1	1819.1
206	1825.5	1825.6	1825.6	1825.5
207	1831.7	1831.8	1831.8	1831.7
208	1837.9	1838.1	1838.1	1838
209	1844.2	1844.3	1844.3	1844.2
210	1850.3	1850.4	1850.5	1850.3
211	1856.6	1856.7	1856.7	1856.6
212	1862.4	1862.5	1862.5	1862.4
213	1868.7	1868.8	1868.8	1868.7
214	1875.9	1876	1876	1875.9
215	1881.9	1882	1882	1881.9
216	1887.6	1887.7	1887.7	1887.6
217	1894.6	1894.6	1894.7	1894.6
218	1899.9	1900	1900	1899.9
219	1905.3	1905	1905	1905.3
220	1911.1	1911.2	1911.2	1911.1
221	1916.7	1916.7	1916.6	1916.7
222	1923.9	1924	1924	1923.9
223	1929.6	1929.7	1929.7	1929.6
224	1935.5	1935.5	1935.6	1935.4
225	1941	1941.1	1941.2	1941
226	1946.7	1946.8	1946.8	1946.7
227	1952.5	1952.6	1952.6	1952.5
228	1957.7	1957.8	1957.8	1957.7
229	1965.4	1965.5	1965.5	1965.4
230	1970.7	1970.8	1970.8	1970.7
231	1976	1976.1	1976.1	1976
232	1981	1981.1	1981.1	1981
233	1986.4	1986.5	1986.5	1986.4
234	1991.8	1991.9	1992	1991.8
235	1998.5	1998.6	1998.6	1998.5
236	2003.8	2003.9	2003.9	2003.8
237	2008.8	2008.9	2008.9	2008.8
238	2014.4	2014.5	2014.5	2014.4
239	2031.5	2031.6	2031.6	2031.5
240	2036.6	2036.7	2036.7	2036.6
241	2042.6	2042.7	2042.7	2042.6
242	2047.1	2047.2	2047.2	2047.1
243	2051.8	2051.9	2051.9	2051.8
244	2056.7	2056.8	2056.8	2056.7
245	2062.9	2063	2063	2062.9
246	2067.8	2067.9	2067.9	2067.8
247	2072	2072.1	2072.1	2072
248	2077.4	2077.5	2077.5	2077.4
249	2082.1	2082.2	2082.3	2082.1
250	2087.1	2087.2	2087.2	2087.1
251	2093.1	2093.2	2093.2	2093.1
252	2097.6	2097.7	2097.7	2097.6
253	2102.2	2102.3	2102.4	2102.2
254	2106.9	2107	2107.1	2106.9
255	2111.7	2111.8	2111.8	2111.7
256	2117.5	2117.6	2117.6	2117.5
257	2122.2	2122.3	2122.3	2122.2
258	2126.9	2127	2127	2126.9
259	2131.7	2131.8	2131.8	2131.7
260	2136.4	2136.5	2136.5	2136.4
261	2142.9	2143	2143	2142.9
262	2147.6	2147.6	2147.7	2147.6
263	2152.8	2153	2153	2152.8
264	2157.2	2157.3	2157.4	2157.2
265	2161.7	2161.8	2161.9	2161.7
266	2165.8	2165.9	2165.9	2165.8
267	2171.3	2171.3	2171.3	2171.3
268	2176	2176.1	2176.1	2176
269	2180.4	2180.5	2180.5	2180.4
270	2184.8	2184.9	2184.9	2184.8
271	2189.2	2189.4	2189.4	2189.2
272	2194.7	2194.8	2194.8	2194.7
273	2198.9	2199	2199	2198.9
274	2203.4	2203.4	2203.5	2203.4
275	2207.8	2208	2208	2207.8
276	2212.8	2212.8	2212.7	2212.8
277	2216.3	2216.4	2216.4	2216.3
278	2221	2221.1	2221.1	2221
279	2225.3	2225.4	2226	2225.3
FP	2227.7	2227.8	2227.8	2227.7
280	2230.8	2230.8	2230.8	2230.8
281	2236.9	2237	2237	2236.9
282	2241.2	2241.3	2241.3	2241.2
283	2245.8	2245.9	2245.9	2245.8
284	2250.2	2250.3	2250.4	2250.2
285	2254.5	2254.6	2254.6	2254.5
286	2257.8	2257.9	2257.9	2257.8
287	2263.6	2263.7	2263.7	2263.6
288	2267.3	2267.3	2267.3	2267.3
289	2272	2272.1	2272.1	2272
290	2276.5	2276.6	2276.7	2276.5
291	2280.6	2280.7	2280.8	2280.6
292	2284.8	2284.9	2284.9	2284.8
293	2289.9	2290	2290	2289.9
294	2294	2294	2294	2294
295	2299.2	2299.3	2299.4	2299.2
296	2303.4	2303.5	2303.5	2303.4
297	2307.6	2307.8	2307.8	2307.6
298	2312.3	2312.4	2312.4	2312.3
299	2317.1	2317.2	2317.2	2317.1
300	2321.1	2321.2	2321.2	2321.1
301	2325.3	2325.4	2325.4	2325.3
302	2330.3	2330.4	2330.4	2330.3
303	2334.3	2334.4	2334.4	2334.3
304	2338.5	2338.6	2338.6	2338.5
305	2341.4	2341.4	2341.5	2341.3
306	2345.4	2345.4	2345.4	2345.4
307	2349.4	2349.5	2349.5	2349.4
308	2354.1	2354.2	2354.3	2354.1
309	2358.2	2358.3	2358.4	2358.2
310	2362.8	2362.9	2362.9	2362.8
311	2366.5	2366.5	2366.6	2366.4
312	2370.1	2370.2	2370.2	2370.1
313	2373.9	2374	2374	2373.9
314	2377.7	2377.8	2377.8	2377.7
315	2382.4	2382.5	2382.5	2382.4
316	2386.2	2386.3	2386.3	2386.2
317	2390.3	2390.4	2390.4	2390.3
318	2394.4	2394.4	2394.5	2394.4
319	2399	2399	2399	2399
320	2403.4	2403.4	2403.5	2403.3
321	2407.4	2407.5	2407.5	2407.4
322	2412.2	2412.2	2412.3	2412.1
323	2415.9	2416	2416	2415.9
324	2420	2420	2419.9	2420
325	2424.2	2424.3	2424.3	2424.2
326	2428.9	2428.9	2428.9	2428.9
327	2433	2433.1	2433.1	2433
328	2436.3	2436.4	2436.4	2436.3
329	2441	2441.1	2441.1	2441
330	2445.8	2445.9	2445.9	2445.8
331	2450	2450.1	2450.1	2450
332	2454.2	2454.3	2454.3	2454.2
333	2459.5	2459.6	2459.6	2459.5
334	2463.2	2463.3	2463.3	2463.2
335	2469.2	2469.2	2469.3	2469.2
336	2474.6	2474.6	2474.6	2474.6
337	2479.1	2479.2	2479.2	2479.1
338	2483.6	2483.7	2483.7	2483.6
339	2487.3	2487.3	2487.3	2487.3
340	2490.8	2490.9	2490.9	2490.8
341	2494	2494.1	2494.1	2494
342	2499.3	2499.4	2499.4	2499.3
343	2503	2503.1	2503.1	2503
344	2507.2	2507.3	2507.3	2507.2
345	2511.9	2512	2512.1	2511.9
346	2515.7	2515.7	2515.7	2515.7
347	2520.9	2521	2521	2520.9
348	2525.4	2525.4	2525.4	2525.4
349	2529.3	2529.4	2529.4	2529.3
350	2533.3	2533.4	2533.4	2533.3
351	2537.9	2538	2538	2537.9
352	2541.8	2541.9	2541.9	2541.8
353	2546.3	2546.4	2546.3	2546.3
354	2550.4	2550.5	2550.5	2550.4
355	2554	2554	2554	2554.1

## Sheet: Clean 9
Ordinal number of Gold Standard annotated ventilation	Detection instances before filtering (s)	Detection instances after Fixed Coefficient filtering (s)	Detection instances after Open Loop filtering (s)	Detection instances after Closed loop filtering (s)
1	941.8	941.8	941.8	941.8
2	948.1	948.2	948.4	948.2
3	957.1	957.2	957.2	957.2
4	964.2	964.1	964.1	964.1
5	974.3	974.4	974.4	974.5
6	980	980.1	980.1	980.2
7	986.6	986.7	986.7	986.7
8	1002.2	1002.2	1002.3	1002.3
9	1006.4	1006.4	1006.5	1006.4
10	1015.8	1015.8	1015.9	1015.9
11	1029.4	1029.4	1029.4	1029.5
12	1037.7	1037.7	1037.8	1037.7
13	1046.7	1046.7	1046.7	1046.7
14	1059.5	1059.5	1059.5	1059.4
15	1072.4	1072.4	1072.4	1072.4
16	1076.4	1076.5	1076.5	1076.6
17	1081.5	1081.5	1081.5	1081.6
18	1088.5	1088.6	1088.6	1088.7
19	1090.7	1090.8	1090.8	1090.7
20	1097.9	1097.9	1097.9	1097.9
21	1106.9	1106.9	1106.9	1106.9
FP		1108.3
22	1112.3	1112.4	1112.4	1112.4
23	1118.8	1119	1119	1119
24	1122.2	1122.2	1122.2	1122.3
25	1125.5	1125.6	1125.6	1125.6
26	1130.6	1130.7	1130.7	1130.7
27	1135.2	1135.2	1135.3	1135.3
FP		1136.6
28	1140.9	1140.9	1141	1141
29	1145.2	1145.3	1145.3	1145.3
30	1147.4	1147.4	1147.4	1147.5
31	1153.4	1153.5	1153.5	1153.4
32	1166.3	1166.4	1166.4	1166.3
33	1177.1	1177.1	1177.1	1177.2
34	1188.4	1188.5	1188.4	1188.5
35	1198.9	1199	1199	1199
36	1201.2	1201.3	1201.3	1201.3
37	1210.5	1210.6	1210.5	1210.6
FP		1212
38	1214.9	1214.8	1214.8	1214.8
39	1217.2	1217.3	1217.3	1217.3
40	1220	1220.1	1220.2	1220.1
41	1226.9	1226.9	1227	1227
42	1232.2	FN	1232.3	1232.3
43	1234.7	1234.8	1234.8	1234.8
44	1237.5	1237.6	1237.6	1237.6
45	1244.9	1245	1245	1245
46	1251.6	1251.7	1251.6	1251.7
47	1256.9	1257	1257	1257
48	1264.1	1264.2	1264.2	1264.2
49	1271	1271	1271	1271.1
50	1280	1280.1	1280	1280.1
51	1287.8	1287.9	1287.9	1287.9
FP		1290.2
52	1294.5	1294.6	1294.5	1294.5
53	1301	1301.1	1301.1	1301
54	1307.5	1307.5	1307.5	1307.6
55	1310.4	1310.5	1310.5	1310.5
FP		1312	1312	1312
56	1315.1	1315.2	1315.1	1315.2
57	1320.3	1320.4	1320.4	1320.4
58	1326.4	1326.5	1326.5	1326.5
59	1330.6	1330.7	1330.6	1330.7
60	1335.3	1335.4	1335.4	1335.4
61	1337.7	1337.8	1337.8	1337.8
62	1340.9	1341	1341	1341
63	1346.4	1346.5	1346.5	1346.5
64	1352.6	1352.6	1352.6	1352.6
65	1356.7	1356.8	1356.8	1356.8
66	1360	FN	1360	FN
67	1363	1363.1	1363.1	1363.1
68	1367	1367.1	1367.1	1367.2
69	1373.1	1373.2	1373.2	1373.2
70	1378.4	1378.4	1378.4	1378.5
71	1383.2	1383.3	1383.3	1383.3
72	1388.1	1388.2	1388.4	1388.2
73	1395.7	1395.8	1395.8	1395.8
74	1400.5	1400.6	1400.6	1400.6
75	1405.2	1405.3	1405.3	1405.3
76	1407.9	1408	1408	1408
FP		1409.3
77	1414	1414.1	1414.1	1414.1
78	1417.5	1417.6	1417.6	1417.6
79	1422.9	1423	1423	1423
80	1428.7	1428.8	1428.9	1428.9
81	1432.4	1432.5	1432.5	1432.5
82	1434.3	1434.4	1434.4	1434.6
83	1441.2	1441.3	1441.3	1441.3
84	1446.3	1446.4	1446.4	1446.7
85	1449.2	1449.4	1449.4	1449.3
86	1451	1451.1	1451.1	1451
87	1455.7	1455.8	1456	1455.7
88	1461	1461.1	1461.1	1461.1
89	1466.8	1466.9	1466.8	1466.8
90	1470.9	1471	1471	1471
91	1477	1477.1	1477.1	1477.1
92	1481.8	1481.9	1481.9	1481.9
93	1486.2	1486.3	1486.3	1486.4
94	1491.7	1491.8	1491.8	1491.9
FP	1494.5		1494.5	1494.5
95	1497.2	1497.3	1497.3	1497.4
96	1503.1	1503.2	1503.2	1503.2
97	1507.7	1507.8	1507.8	1507.8
98	1512.2	1512.2	1512.3	1512.3
99	1514.9	1515	1515	1515
100	1519.7	1519.8	1519.8	1519.8
101	1524.7	1524.8	1524.6	1524.7
102	1529.4	1529.5	1529.6	1529.5
103	1534.1	1534.2	1534.2	1534.2
104	1538.4	1538.5	1538.5	1538.6
105	1541.6	1541.6	1541.6	1541.6
106	1543	1543.1	1543.1	1543.2
107	1547.6	1547.7	1547.7	1547.7
108	1552.3	1552.4	1552.4	1552.3
109	1556.4	1556.5	1556.5	1556.4
110	1562.5	1562.6	1562.6	1562.6
111	1566.4	1566.5	1566.5	1566.6
112	1570.8	1570.9	1570.9	1570.9
113	1574.9	1575	1575	1575
114	1579.1	1579.2	1579.1	1579.2
115	1583.6	1583.7	1583.6	1583.7
116	1586.1	1586.2	1586.3	1586.2
FP	1587.5	1587.6	1587.7	1587.5
117	1591.6	1591.7	1591.6	1591.6
118	1596	1596.1	1596	1596
119	1602.9	1602.9	1602.9	1602.9
120	1607	1607.1	1607	1607
121	1610.8	1610.9	1610.9	1610.8
122	1615.1	1615.2	1615.1	1615.1
123	1619.1	1619.2	1619.2	1619.1
124	1622.8	1622.9	1622.9	1622.8
125	1626.7	1626.7	1626.7	1626.6
126	1631.1	1631.2	1631.1	1631.1
127	1635.7	1635.8	1635.7	1635.7
128	1640.7	1640.8	1640.8	1640.7
129	1644.6	1644.7	1644.6	1644.6
130	1647.4	1647.5	1647.4	1647.4
FP		1648.8	1648.8
131	1653.1	1653.2	1653.2	1653.1
132	1658.1	1658.2	1658.1	1658.1
133	1660.9	1661	1661	1661
134	1662.5	1662.6	1662.6	1662.5
135	1666.4	1666.5	1666.4	1666.4
136	1670.2	1670.3	1670.3	1670.2
137	1674.3	1674.4	1674.4	1674.3
138	1678.5	1678.6	1678.5	1678.5
139	1682	1682.1	1682	1682
140	1686.3	1686.4	1686.4	1686.3
141	1692.4	1692.5	1692.5	1692.4
142	1696.5	1696.6	1696.5	1696.5
143	1699.7	1699.8	1699.7	1699.7
144	1703.7	1703.8	1703.8	1703.7

## Sheet: Clean 10
Ordinal number of Gold Standard annotated ventilation	Detection instances before filtering (s)	Detection instances after Fixed Coefficient filtering (s)	Detection instances after Open Loop filtering (s)	Detection instances after Closed loop filtering (s)
1	381.1	381.2	381.2	381.3
2	384	384	384	384.1
3	388.3	388.3	388.3	388.4
4	392.4	392.4	392.4	392.5
5	403.6	403.7	403.6	403.7
6	407.4	407.4	407.4	407.4
7	412.6	412.6	412.6	412.6
8	416.4	416.5	416.4	416.6
9	424.3	424.3	424.3	424.3
10	429.4	429.5	429.5	429.4
11	432.2	432.2	432.2	432.2
12	434.1	434.2	434.2	434.1
13	441.1	441.2	441.2	441.3
14	447	447.1	447.1	447.2
15	458.7	458.8	458.8	458.8
16	467.7	467.7	467.8	467.9
17	474.1	474.2	474.2	474.3
18	480.5	480.6	480.6	480.7
19	486.4	486.2	486.1	486.2
20	496.6	496.7	496.8	496.8
21	504.4	504.5	504.5	504.6
22	513.9	514	514	514.1
23	521	521.1	521.1	521.2
24	530.5	530.6	530.6	530.7
25	540.2	540.3	540.3	540.4
26	549	549.1	549.2	549.2
27	559.6	559.7	559.7	559.8
28	574.8	574.8	574.9	575
29	586.9	587	587	587.1
30	606.6	606.7	606.7	606.8
31	618.5	618.6	618.6	618.5
32	630.5	630.5	630.6	630.7
33	640.2	640.2	640.4	640.4
34	654.1	654.2	654.2	654.3
35	660.6	660.7	660.7	660.8
36	669.3	669.3	669.3	669.4
37	677	677.1	677.1	677.2
38	686.2	686.2	686.2	686.3
39	695	695.1	695	695.1
40	703.2	703.3	703.3	703.4
41	712.7	712.6	712.6	712.6
42	719.5	719.6	719.6	719.7
43	732.5	732.6	732.6	732.6
44	746.6	746.6	746.6	746.6
45	758	758.1	758.1	758.2
46	779.1	779.2	779.2	779.3
47	791.8	791.9	791.9	792
48	802.2	802.3	802.3	802.4
49	818.5	818.6	818.6	818.7
50	835.8	835.9	835.8	835.9
51	853.5	853.2	853.2	853.7
52	866.2	866.3	866.2	866.3
53	885.6	885.3	885.2	885.3
54	924.3	924.3	924.3	924.4
55	944.5	944.6	944.5	944.6
56	948.6	948.7	948.7	948.8
57	950.9	950.9	950.9	951
58	953.2	953.3	953.3	953.4
59	959.5	959.5	959.5	959.5
60	963.1	963.2	963.2	963.3
61	965.6	965.6	965.6	965.7
62	969	969.1	969.1	969.2
63	973.6	973.7	973.7	973.8
64	979.9	980	980	980.6
65	992.6	992.6	992.6	992.7
66	1005.1	1005.2	1005.2	1005.3
67	1033.1	1033.2	1033.2	1033.3
68	1038.7	1038.8	1038.8	1038.9
FP	1039.9	1040	1040	1040.1
69	1048.2	1048.3	1048.2	1048.3
70	1058.2	1058.4	1058.3	1058.4
71	1062.4	1062.5	1062.5	1062.6
72	1067.4	1067.5	1067.5	1067.5
73	1068.9	1069	1069	1069.1
74	1070.7	1070.8	1070.8	1070.9
75	1074.4	1074.4	1074.4	1074.5
76	1078.7	1078.8	1078.8	1078.9
77	1083.9	1084	1084	1084
78	1089.4	1089.5	1089.5	1089.6
79	1095.6	1095.7	1095.7	1095.8
80	1106.3	1106.3	1106.3	1106.4
81	1111.8	1111.9	1111.9	1112
82	1113.2	1113.2	1113.2	1113.3
83	1120.3	1120.4	1120.4	1120.5
84	1133.4	1133.5	1133.5	1133.6
85	1142.5	1142.5	1142.5	1142.5
86	1146.9	1147	1146.9	1147.1
87	1152.9	1153	1153	1153.1
88	1158.6	1158.6	1158.6	1158.7
89	1165.2	1165.3	1165.2	1165.3
90	1171.3	1171.4	1171.4	1171.5
91	1179.7	1179.8	1179.8	1179.9
92	1191.2	1191.2	1191.2	1191.3
93	1199.1	1199.2	1199.2	1199.3
94	1201.9	1202	1202	1202.1
95	1205.5	1205.6	1205.6	1205.7
96	1210.8	1210.9	1210.9	1211
97	1216.4	1216.5	1216.4	1216.5
98	1222.5	1222.6	1222.6	1222.6
99	1225.2	1225.3	1225.3	1225.4
100	1228.7	1228.8	1228.7	1228.8
101	1231.2	1231.3	1231.2	1231.3
102	1234.3	1234.4	1234.4	1234.5
103	1240.1	1240	1239.9	1240
104	1243.3	1243.4	1243.4	1243.5
105	1248.1	1248.2	1248.2	1248.3
106	1257.6	1257.7	1257.6	1257.7
107	1261	1261.2	1261.1	1261.2
108	1264.7	1264.8	1264.8	1264.9
109	1270.9	1271	1271	1271.1
110	1273.5	1273.6	1273.6	1273.6
111	1278.3	1278.4	1278.4	1278.4
112	1281.6	1281.7	1281.7	1281.8
113	1284.4	1284.5	1284.5	1284.6
114	1287	1287.1	1287.1	1287.1
115	1289	1289.1	1289	1289.1
116	1296.9	1297	1297	1297.1
117	1301.5	1301.6	1301.6	1301.7
118	1306.2	1306.3	1306.3	1306.4
119	1319.2	1319.3	1319.3	1319.3
120	1322.8	1322.8	1322.8	1322.8
121	1327.4	1327.4	1327.4	1327.5
122	1337.5	1337.6	1337.6	1337.7
123	1340.3	1340.4	1340.4	1340.5
124	1343.6	1343.7	1343.7	1343.8
125	1350.8	1350.9	1350.9	1351
126	1355.8	1355.9	1355.8	1355.9
127	1361.7	1361.8	1361.7	1361.8
128	1366.7	1366.8	1366.8	1366.9
129	1374	1374.1	1374	1374.1
130	1379.9	1380	1380	1380
131	1383.4	1383.5	1383.5	1383.6
132	1389.3	1389.4	1389.4	1389.5
133	1397	1397.1	1397	1397.1
134	1400.5	1400.6	1400.6	1400.6
135	1409	1409.1	1409.1	1409.2
136	1419.2	1419.3	1419.3	1419.4
137	1425	1425.1	1425.1	1425.2
138	1432	1432.1	1432.1	1432.2
139	1439.3	1439.4	1439.4	1439.5
140	1442.6	1442.7	1442.7	1442.8
141	1446.3	1446.4	1446.4	1446.5
142	1448.4	1448.6	1448.5	1448.6
143	1450.6	1450.7	1450.7	1450.8
144	1452.7	1452.8	1452.7	1452.8
145	1455.3	1455.4	1455.4	1455.5
146	1459.6	1459.8	1459.7	1459.8
147	1461.9	1462	1461.9	1462
148	1466.7	1466.8	1466.8	1466.9
149	1468.8	1468.9	1468.9	1469
150	1477.9	1478	1478	1478.1
151	1488.9	1488.9	1488.9	1489
152	1492.6	1492.6	1492.6	1492.7
153	1497.8	1497.8	1497.8	1497.9
154	1501.4	1501.5	1501.5	1501.5
155	1507.6	1507.7	1507.7	1507.7
156	1514.6	1514.7	1514.7	1514.8
157	1520.1	1520.1	1520.1	1520.2
158	1526.4	1526.6	1526.5	1526.6
159	1539.9	1540	1539.9	1540
160	1544.3	1544.4	1544.4	1544.5
161	1546.7	1546.8	1546.7	1546.8
162	1551.9	1552	1551.9	1552
163	1558	1558.1	1558.1	1558.1
164	1560.5	1560.6	1560.6	1560.7
165	1562.5	1562.6	1562.6	1562.6
166	1567	1567.1	1567	1567.1
167	1569.5	1569.6	1569.6	1569.6
168	1575.8	1575.9	1575.8	1575.9
169	1578.3	1578.3	1578.3	1578.3
170	1581.8	1581.9	1581.8	1581.9
171	1586.7	1586.8	1586.8	1586.9
172	1591.7	1591.8	1591.8	1591.9
173	1597.2	1597.2	1597.2	1597.2
174	1600.5	1600.6	1600.5	1600.6
175	1606.8	1606.9	1606.9	1606.9
176	1615.5	1615.6	1615.5	1615.6
177	1624	1624.1	1624	1624.1
178	1626.6	1626.6	1626.6	1626.7
179	1631.7	1631.8	1631.8	1631.9
180	1647.5	1647.6	1647.5	1647.6
181	1653.1	1653.2	1653.2	1653.1
182	1659.4	1659.5	1659.5	1659.4
183	1666.6	1666.7	1666.6	1666.7
184	1677.2	1677.3	1677.2	1677.3
185	1685.4	1685.4	1685.4	1685.5
186	1691.1	1691.1	1691.1	1691.2
187	1698.6	1698.7	1698.7	1698.8
188	1706.1	1706	1706	1706.1
189	1714.4	1714.4	1714.4	1714.5
190	1721.5	1721.5	1721.5	1721.6
191	1727.9	1727.7	1727.7	1727.8
192	1736.3	1736.1	1736.1	1736.2
193	1742.3	1742.4	1742.4	1742.4
194	1745.8	1745.9	1745.9	1745.8
195	1749.9	1750	1750	1749.9
196	1754.7	1754.8	1754.8	1754.7
197	1760.1	1760.1	1760.1	1760
198	1765.3	1765.3	1765.3	1765.2
199	1771.2	1771.3	1771.4	1771.4
200	1776.2	1776.3	1776.4	1776.4
201	1783.1	1782.9	1782.9	1783.1
202	1789.5	FN	FN	FN
FP		1790.3	1790.3	1790.4
203	1794.7	1794.8	1794.8	1794.7
204	1799.8	1799.9	1799.9	1799.8
205	1805.1	1805.2	1805.2	1805.1
206	1809.9	1810	1810	1809.9
207	1813.9	1814	1814	1813.9
208	1818.7	1818.8	1818.8	1818.8
209	1823.6	1823.7	1823.7	1823.6
210	1828.7	1828.8	1828.8	1828.6
211	1834.1	1834.2	1834.2	1834.3
212	1857.2	1857.3	1857.4	1857.5
213	1864.5	1864.6	1864.6	1864.7
214	1874.7	1874.8	1874.8	1874.9
215	1883.8	1883.9	1883.9	1884
216	1890.6	1890.7	1890.7	1890.8
217	1896.5	1896.6	1896.6	1896.7
218	1906.6	1906.7	1906.7	1906.8
219	1921.5	1921.6	1921.7	1921.5
220	1924.1	1924.2	1924.3	1924.1
221	1930.2	1929.9	1930	1930.1
222	1933.8	1933.9	1933.9	1934
223	1937.5	1937.6	1937.7	1937.5
224	1942.7	1942.8	1942.9	1942.7
225	1948.7	1948.8	1948.8	1948.7
226	1955.7	1955.8	1955.8	1955.9
227	1965.1	1965.2	1965.2	1965.3
228	1975.8	1975.9	1975.9	1976
229	1983.6	1983.7	1983.7	1983.8
230	1991.4	1991.5	1991.5	1991.6
231	1999.3	1999.4	1999.5	1999.6
232	2007.2	2007.3	2007.4	2007.5
233	2014.5	2014.6	2014.6	2014.7
234	2024.3	2024.3	2024.4	2024.5
235	2031	2031.1	2031.1	2031.2
236	2038.1	2038.2	2038.2	2038.4
237	2042.3	2042.4	2042.5	2042.5
238	2053.1	2053.2	2053.3	2053.4
239	2072.9	2073	2073.1	2073.2
240	2079	2079.1	2079.1	2079
241	2084.8	2084.9	2084.9	2085
242	2091.2	2091.3	2091.4	2091.5
243	2104.8	2104.9	2105	2105
244	2110.8	2110.9	2110.9	2111
245	2120.6	2120.7	2120.6	2120.7
246	2126.5	2126.6	2126.5	2126.6
247	2132.9	2133	2133	2133
248	2138.9	2139	2139	2139.1
249	2146.9	2147	2146.9	2147
250	2153	2153.1	2153.1	2153.1
251	2172.4	2172.5	2172.5	2172.7
252	2178	2178.1	2178	2178.1
253	2184.6	2184.7	2184.7	2184.6
254	2190.1	2190.2	2190.1	2190.1
255	2196.1	2196.2	2196.2	2196.2
256	2205.8	2205.9	2205.8	2205.9
257	2212.3	2212.4	2212.4	2212.5
258	2216	2216.1	2216	2216.1
259	2219.7	2219.8	2219.8	2219.9
260	2222.5	2222.6	2222.6	2222.7
261	2225.8	2225.9	2225.9	2225.9
262	2231.3	2231.4	2231.4	2231.4
263	2238.9	2239	2239.1	2239.1
264	2244.4	2244.5	2244.5	2244.6
265	2248.8	2248.9	2249	2249
266	2259.7	2259.8	2259.8	2259.8
267	2264.2	2264.3	2264.3	2264.4
268	2271.3	2271.4	2271.4	2271.5
269	2275.3	2275.4	2275.4	2275.5
270	2278.6	2278.7	2278.7	2278.8
271	2282.3	2282.4	2282.5	2282.4
272	2285.4	2285.5	2285.6	2285.6
273	2288.9	2288.9	2289	2289
274	2367.3	2367.3	2367.3	2367.4
275	2370.7	2370.8	2370.8	2370.8
276	2373.7	2373.8	2373.8	2373.8
277	2377.2	2377.2	2377.2	2377.2
278	2380.9	2381	2380.9	2381
279	2388	2388	2387.9	2388
280	2392.2	2392.2	2392.1	2392.2
281	2398.4	2398.5	2398.4	2398.5
282	2404.2	2404.2	2404.2	2404.3
283	2409.5	2409.6	2409.5	2409.6
284	2415.6	2415.7	2415.6	2415.7
285	2421.3	2421.3	2421.3	2421.4
286	2425.6	2425.7	2425.7	2425.7
287	2429.3	2429.4	2429.4	2429.5
288	2434.6	2434.6	2434.6	2434.7
289	2438.9	2439	2439	2439.1
290	2442.8	2442.9	2442.9	2442.8
291	2447.4	2447.5	2447.4	2447.5
292	2452.3	2452.4	2452.4	2452.5
293	2456.4	2456.5	2456.5	2456.5
294	2460.7	2460.8	2460.8	2460.9
295	2466.7	2466.8	2466.8	2466.9
296	2470.6	2470.7	2470.7	2470.7
297	2473.2	2473.3	2473.2	2473.3
298	2477.5	2477.6	2477.6	2477.6
299	2483.5	2483.6	2483.5	2483.6
300	2487.4	2487.5	2487.5	2487.6
301	2494.3	2494.4	2494.3	2494.4
302	2498.7	2498.8	2498.8	2498.8
303	2502.9	2503	2503	2503.1
304	2509.5	2509.6	2509.6	2509.7
305	2514.7	2514.8	2514.8	2514.9
306	2518.8	2518.9	2518.8	2518.9
307	2521.1	2521.2	2521.1	2521.2
308	2525.6	2525.7	2525.6	2525.7
309	2528.2	2528.3	2528.2	2528.3
310	2531.7	2531.8	2531.8	2531.9
311	2541.2	2541.3	2541.2	2541.3
312	2549.4	2549.4	2549.4	2549.5
313	2566.8	2566.9	2566.9	2567
314	2571	2571	2571	2571.1
315	2575.8	2575.8	2575.8	2575.9
316	2580.9	2580.9	2580.9	2581
317	2587.6	2587.7	2587.6	2587.7
318	2590.8	2590.8	2590.8	2590.9
319	2603	2603.1	2603	2603.1
320	2605.7	2605.8	2605.7	2605.8
321	2609.3	2609.4	2609.4	2609.4
322	2613.4	2613.4	2613.3	2613.4
323	2617.5	2617.6	2617.5	2617.6
324	2620	2620	2620	2620.1
325	2633.5	2633.6	2633.6	2633.7
326	2636.1	2636.2	2636.2	2636.3
327	2639.2	2639.3	2639.3	2639.4
328	2643	2643.1	2643	2643.1
329	2647.5	2647.6	2647.6	2647.7
330	2662	2662.1	2662.1	2662.2
331	2670.7	2670.8	2670.8	2670.9
332	2673	2673.1	2673	2673.1
333	2676.9	2677	2677	2677
334	2681.4	2681.5	2681.4	2681.5
335	2684.4	2684.4	2684.4	2684.5
336	2691.2	2691	2690.9	2691
337	2694.7	2694.8	2694.7	2694.8
338	2699.6	2699.7	2699.6	2699.7
339	2703.7	2703.8	2703.8	2703.9
340	2710.4	2710.5	2710.4	2710.5
341	2716.6	2716.7	2716.7	2716.8
342	2720.6	2720.7	2720.7	2720.8
343	2724.3	2724.4	2724.3	2724.4
344	2728.6	2728.7	2728.7	2728.7
345	2732.5	2732.6	2732.6	2732.6
346	2737.9	2738	2738	2738.1
347	2742.4	2742.5	2742.4	2742.5
348	2745.1	2745.2	2745.1	2745.2
349	2747.2	2747.4	2747.4	2747.4
350	2750.5	2750.6	2750.6	2750.6
351	2753.8	2753.9	2753.9	2754
352	2756.8	2756.9	2756.9	2757
353	2761	2761.1	2761.1	2761.1
354	2764.1	2764.2	2764.1	2764.2
FP	2766.6
355	2768.4	2768.5	2768.5	2768.5
FP	2770.5
356	2771.4	2771.5	2771.5	2771.6
357	2777.2	2777.2	2777.2	2777.1
358	2779.5	2779.6	2779.6	2779.5
359	2783.5	2783.6	2783.5	2783.6
360	2786.6	2786.7	2786.7	2786.7
361	2790.9	2790.9	2790.9	2791
362	2794.2	2794.3	2794.3	2794.4
363	2799.5	2799.5	2799.5	2799.6
364	2803.6	2803.6	2803.6	2803.7
365	2806.6	2806.7	2806.6	2806.7
366	2810.5	2810.6	2810.5	2810.6
367	2814.6	2814.7	2814.7	2814.8
368	2817.3	2817.3	2817.3	2817.4
369	2819.8	2819.9	2819.9	2820
370	2822.5	2822.6	2822.5	2822.6
371	2825.1	2825.2	2825.1	2825.2
372	2827.7	2827.8	2827.7	2827.8
373	2830.3	2830.3	2830.3	2830.4
374	2832.7	2832.8	2832.8	2832.8
375	2835.6	2835.7	2835.6	2835.7
376	2839.6	2839.7	2839.7	2839.7
377	2842.4	2842.5	2842.5	2842.5
378	2856.3	2856.3	2856.3	2856.4
379	2865.2	2865.3	2865.2	2865.3
380	2876.3	2876.4	2876.4	2876.4
381	2886.7	2886.8	2886.8	2886.8
382	2906	2906.1	2906	2906.1
383	2918.9	2919	2919	2919
384	2925.2	2925.4	2925.3	2925.4
385	2934.7	2934.8	2934.8	2934.8
386	2945.9	2946	2946	2946
387	2958.2	2958.3	2958.2	2958.3
388	2978.2	2978.3	2978.3	2978.4
389	2989.1	2989.1	2989.2	2989.3
390	3000.4	3000.5	3000.5	3000.6
391	3015.9	3016	3016	3016.1
392	3021.6	3021.6	3021.7	3021.8
393	3032.1	3032.2	3032.2	3032.4
394	3040.5	3040.6	3040.6	3040.7
395	3045.1	3045.2	3045.2	3045.3
396	3049.5	3049.5	3049.6	3049.7
397	3053.5	3053.6	3053.6	3053.7
398	3057.6	3057.7	3057.7	3057.8
399	3062.2	3062.3	3062.4	3062.2
400	3066.6	3066.7	3066.8	3066.6
401	3075.1	3075.2	3075.2	3075.3
402	3085.5	3085.6	3085.6	3085.7
403	3095.9	3096	3096.1	3096.1
404	3103.5	3103.6	3103.6	3103.7
405	3113.4	3113.5	3113.6	3113.6
406	3121.4	3121.5	3121.5	3121.6
407	3128.6	3128.7	3128.7	3128.8
408	3144.6	3144.6	3144.7	3144.8
409	3148.9	3149	3149	3149.1
410	3158.4	3158.5	3158.6	3158.7
411	3164.9	3165	3165.1	3165.1
412	3173	3173	3173.1	3173.1
413	3178.4	3178.5	3178.5	3178.6
414	3186.4	3186.4	3186.4	3186.5
415	3191.2	3191.2	3191.3	3191.4
416	3196.5	3196.6	3196.6	3196.7
417	3203.7	3203.8	3203.8	3203.6
418	3214.4	3214.5	3214.5	3214.6
419	3217.4	3217.5	3217.5	3217.5
420	3222.5	3222.6	3222.6	3222.6
421	3226.4	3226.5	3226.4	3226.5
422	3229	3229	3229	3229.1
423	3241.2	3241.2	3241.2	3241.3
424	3248.1	3248.2	3248.2	3248.2

[truncated: 222 more sheets: Clean 11, Clean 12, Clean 13, Clean 14, Clean 15, Clean 16, Clean 17, Clean 18, Clean 19, Clean 20, Clean 21, Clean 22, Clean 23, Clean 24, Clean 25, Clean 26, Clean 27, Clean 28, Clean 29, Clean 30 …]
